# Supplementary material for: Genome-Wide SNP Discovery and Analysis of Genetic Diversity in Farmed Sika Deer (Cervus nippon) in Northeast China Using Double-Digest Restriction Site-Associated DNA Sequencing
Source: G3 (Bethesda). 2017 Jul 27;7(9):3169–76. doi: 10.1534/g3.117.300082 (PMC5592941; doi:10.1534/g3.117.300082)
Supplement: Supplementary file 1 [file 3169Tables1.xlsx]

## Sheet: Sheet1
Individuals	Total clean paried-end reads	Overall alignment rate	Aligned concordantly exactly 1 time	Aligned concordantly >1 times	Uniquely mapping paried-end reads	Uniquely mapping base pair (GB)	Average depth of coverage	Total SNP loci detected in an individual	Percentage call rate of SNPs in an individual	Heterozygous SNPs	Homozygous SNPs	Heterozygosity (SNPs per kb)	Percentage
AD1	17621156	0.8078	0.6547	0.1531	1.15366e+07	2.12737	13	78743	0.818636	17862	60881	0.571584	0.226839
AD2	82786144	0.7706	0.6404	0.1301	5.30162e+07	9.7763	50	75504	0.784963	17047	58457	0.545504	0.225776
AD3	49799725	0.819	0.6829	0.1361	3.40082e+07	6.27118	35	84928	0.882938	20363	64565	0.651616	0.239768
AD4	36495356	0.8606	0.7197	0.1409	2.62657e+07	4.84345	25	81586	0.848193	19776	61810	0.632832	0.242395
AD5	18786774	0.8807	0.7317	0.1491	1.37463e+07	2.53484	14	81517	0.847476	19769	61748	0.632608	0.242514
CB1	33487141	0.8327	0.6977	0.1349	2.3364e+07	4.30836	24	89845	0.934056	21004	68841	0.672128	0.23378
CB2	20205886	0.854	0.7015	0.1525	1.41744e+07	2.61379	15	84264	0.876034	20161	64103	0.645152	0.23926
CB3	11033083	0.8667	0.7215	0.1452	7.96037e+06	1.46791	10	66921	0.695731	14582	52339	0.466624	0.217899
CB4	32952875	0.838	0.69	0.1481	2.27375e+07	4.19283	24	84549	0.878997	20980	63569	0.67136	0.24814
CB5	22742884	0.8447	0.7004	0.1443	1.59291e+07	2.93736	17	86107	0.895195	21401	64706	0.684832	0.24854
DF1	37342177	0.8649	0.7238	0.1411	2.70283e+07	4.98406	25	80784	0.839855	18840	61944	0.60288	0.233214
DF2	30707455	0.8306	0.6801	0.1505	2.08841e+07	3.85107	21	85770	0.891691	20524	65246	0.656768	0.239291
DF3	39247731	0.819	0.6794	0.1396	2.66649e+07	4.91706	28	82774	0.860544	19773	63001	0.632736	0.238879
DF4	24622460	0.8403	0.6948	0.1455	1.71077e+07	3.15469	18	87703	0.911787	21741	65962	0.695712	0.247893
DF5	39682028	0.7853	0.6422	0.1431	2.54838e+07	4.69926	24	87476	0.909427	20106	67370	0.643392	0.229846
NM1	23604901	0.2788	0.2313	0.0475	5.45981e+06	1.0068	9	56388	0.586227	11780	44608	0.37696	0.20891
NM2	43148388	0.8913	0.7684	0.1228	3.31552e+07	6.11388	35	62011	0.644685	13295	48716	0.42544	0.214397
NM3	40292938	0.276	0.2291	0.0469	9.23111e+06	1.70223	12	76472	0.795026	22331	54141	0.714592	0.292015
NM4	52057867	0.276	0.2253	0.0437	1.17286e+07	2.16278	15	79397	0.825436	21395	58002	0.68464	0.269469
NM5	46373033	0.7562	0.6115	0.1446	2.83571e+07	5.2291	27	86527	0.899561	21062	65465	0.673984	0.243415
NM6	19566833	0.8771	0.7217	0.1554	1.41214e+07	2.60401	14	81992	0.852414	19233	62759	0.615456	0.234572
SP1	33270523	0.793	0.6418	0.1512	2.1353e+07	3.93754	21	86963	0.904094	21816	65147	0.698112	0.250865
SP2	43254822	0.8081	0.6713	0.1367	2.9037e+07	5.35447	31	81035	0.842465	19098	61937	0.611136	0.235676
SP3	65255721	0.8313	0.6956	0.1358	4.53919e+07	8.37035	38	67142	0.698029	15065	52077	0.48208	0.224375
SP4	37214570	0.8571	0.7092	0.148	2.63926e+07	4.86684	25	81278	0.844991	19909	61369	0.637088	0.244949
SP5	27341340	0.8003	0.6491	0.1513	1.77473e+07	3.27263	18	84573	0.879247	20964	63609	0.670848	0.247881
SY1	23295120	0.8999	0.7733	0.1266	1.80141e+07	3.32184	23	71311	0.741371	17057	54254	0.545824	0.239192
SY2	19287021	0.8936	0.7712	0.1224	1.48742e+07	2.74282	19	72809	0.756945	16981	55828	0.543392	0.233227
SY3	7652788	0.8964	0.7629	0.1335	5.83831e+06	1.0766	10	60145	0.625286	13432	46713	0.429824	0.223327
SY4	14779825	0.8998	0.7661	0.1337	1.13228e+07	2.08795	16	71517	0.743513	16803	54714	0.537696	0.234951
SY5	43935174	0.813	0.6736	0.1394	2.95947e+07	5.45732	30	80655	0.838514	19467	61188	0.622944	0.241361
XF1	48411342	0.8468	0.7129	0.1338	3.45124e+07	6.36416	31	75785	0.787884	17845	57940	0.57104	0.235469
XF2	29650846	0.7836	0.6299	0.1537	1.86771e+07	3.44409	18	82110	0.853641	22641	59469	0.724512	0.27574
XF3	40370837	0.8269	0.6794	0.1475	2.74279e+07	5.05776	27	83444	0.867509	19014	64430	0.608448	0.227865
XF4	54505315	0.5884	0.4845	0.1039	2.64078e+07	4.86965	25	67085	0.697436	14175	52910	0.4536	0.211299
XF5	42578332	0.7997	0.6559	0.1438	2.79271e+07	5.14981	28	82597	0.858704	19686	62911	0.629952	0.238338
XK1	38465603	0.852	0.7124	0.1396	2.74029e+07	5.05315	26	80191	0.83369	19811	60380	0.633952	0.247048
XK2	29119195	0.8509	0.7022	0.1486	2.04475e+07	3.77056	21	89078	0.926082	21589	67489	0.690848	0.242361
XK3	37673032	0.8111	0.6656	0.1456	2.50752e+07	4.62391	26	83718	0.870358	20364	63354	0.651648	0.243245
XK4	26933838	0.838	0.6838	0.1542	1.84174e+07	3.3962	19	86440	0.898657	21334	65106	0.682688	0.246807
XK5	34719323	0.8118	0.6614	0.1504	2.29634e+07	4.23449	24	84835	0.881971	21215	63620	0.67888	0.250074
XK6	32879334	0.8591	0.7142	0.1449	2.34824e+07	4.3302	23	82356	0.856198	20017	62339	0.640544	0.243055

## Sheet: Sheet2
6605	54276	60881				#DIV/0!
5325	53132	58457
6082	58483	64565
5565	56245	61810
6023	55725	61748
7775	61066	68841
6503	57600	64103
5628	46711	52339
5671	57898	63569
5907	58799	64706
6243	55701	61944
6693	58553	65246
6354	56647	63001
6649	59313	65962
7332	60038	67370
5448	39160	44608
5381	43335	48716
4008	50133	54141
4875	53127	58002
6166	59299	65465
7179	55580	62759
6810	58337	65147
6244	55693	61937
5121	46956	52077
6154	55215	61369
6880	56729	63609
5806	48448	54254
6009	49819	55828
5601	41112	46713
5661	49053	54714
6000	55188	61188
5888	52052	57940
4997	54472	59469
6678	57752	64430
5546	47364	52910
6401	56510	62911
5474	54906	60380
6497	60992	67489
5944	57410	63354
6147	58959	65106
5836	57784	63620
6014	56325	62339
