# Supplementary material for: Genome-Wide SNP Discovery and Analysis of Genetic Diversity in Farmed Sika Deer (Cervus nippon) in Northeast China Using Double-Digest Restriction Site-Associated DNA Sequencing
Source: G3 (Bethesda). 2017 Jul 27;7(9):3169–76. doi: 10.1534/g3.117.300082 (PMC5592941; doi:10.1534/g3.117.300082)
Supplement: Supplementary file 2 [file 3169Tables2.csv]

CHROM	Reverse compliment	Base Position	Locus ID	Minor Allele	MAF	Probes
ref0000003	-	14663	800239	C	0.11764706	ACTTCTCTTCTAAGACTAACCTGGAACTCCCACTCCCCCTCACAAAATCT[C/T]TTTTCCCACAACTATGTATTGTAGACACTGTCCAAACAAAAGTTACTGCA
ref0000004	-	1325	800246	T	0.234375	GGCCCCAGATTCCCTACTCCTTTCTCTGGCCCATGGCCAGGAAAGCCTAA[C/T]GGCTGGAGGGACAAGGTGTTTGGGTTCTGATACCACTTGCTGAGCTTGAT
ref0000005	+	12489	800255	C	0.30555556	TTTTTAAAATGTGGATGAGGGTTTTTTAAAAGCAGAGTCCATGTTTGACA[T/C]GGCAGAGTGGTCCTGTGGCCCCGGCTCCGTGCCCTTGGAGGGGCAGGAGT
ref0000008	+	7076	800270	G	0.12162162	CTCTGTAGGAGTCAGCCTGGAAATTGTTATTTCCTTTCTGCAGGACTTGA[G/A]GACTTTCCTGGGCAACTGCCAGATCACACAATTCTCCCTCCTTGCCATGC
ref0000025	+	22866	63	G	0.06578947	TCATGTGTATTATCTCACCTGTAAAGAAGGGCTATCATAATTAGTAAAAT[A/G]AGGAAACAAAGCTCCCAAAGAAATCTGCTTCACCTTACCCAGAAACAGTA
ref0000028	-	14493	800300	T	0.21794872	TGGGTTGCCAGGAACAAGTTCTCTGCAGCATCTAGCTGTGGGGCAGGCAA[T/G]TGAAGCTGGGTCATTGCTGACTAATAGGGGAGCAGAGGAGATTTGGTTCC
ref0000028	-	18538	98	C	0.06756757	GCAGGCCAAGCATTGCTGAAATTCAGCTGAAACCAGCCTTGCCTAAAGAC[T/C]AGCTGCCTGCTCAATCAAAAGTCTTGGATTCCTCTGCAAGATTACATCTT
ref0000028	+	21380	99	C	0.05555556	TGCAGTAGTAACAGCAATATCAGTGGATTTTTAAATGTTTGTAATCAAAG[A/C]GAGTATCCAATAGGAATGCGTATGATTTTGTTTGAATGTCTAATCAAACA
ref0000037	+	7841	800325	T	0.10606061	GTTGCTGCAGGCAGTGGGTCCTTGGGAAAGGCAGCTGCTATTGTCGCTTC[C/T]TGTCTTGCAGGATAGTCCTGACAGACACACAACAAAGGTCAGGGGTCTGT
ref0000038	-	14569	155	C	0.07575758	TGGTGAAGAGATCACATTTGCTTTCCCTAATTCAGGTAACAGAGCTTTTT[C/T]CTCTACATGAAACTCCTAACTAGTGCAGGTGTCAGTCCTTATCATACAGT
ref0000041	-	3514	800345	A	0.390625	CTGCAGCCGGGGAGGCCGGGGCAGGGGGAGAGTTCCCAGGGGGCCCGCTG[G/A]ACTCTGGGGGGCGGGCTTCCCTGGGGGCCTGGGGCAGGCAACTTGACAAA
ref0000043	-	9423	800351	C	0.17647059	AAATGCTGGACTTCCCTCTTTTTTCTGTATATTTATCTGGTTTTTTTTTC[A/C]ATCAGAATGTTATCTCCCCAACATTTGAATCCTGGTGGTGCAAATATCAC
ref0000048	-	9397	201	G	0.21875	CCCCTACACCTCAGGGCAAATGTTGCACAGCATGACACACACATTAAGAA[G/A]GAAATAGAATGGGTTTCTCTACTAATTTATTCCATATGAAAGAAGCTTCT
ref0000049	-	3489	203	C	0.28125	CGGCTTCCAAGCGCAGGTCTCTGCAGCTGGGGCTTCTGTTGCCCTTTGAG[T/C]CAGGAGGCAGCGTGGGCCCTGTCGCTGGGGCGCCCCGCTCCCCTCCCCAG
ref0000112	-	4616	219	C	0.19736842	TTCCGGAAGACTCCAGCTGTGGGTGAGGGCTGCAGACCTCTTCCCTGGGG[A/C]ATCAGCTCTCCCTATCAGGAGTCTCAGAAAACCAAGCCCCAGTCCACTGT
ref0000112	-	5819	800380	C	0.14473684	TCCCTTAAGCTACAGAGGCTGAAGTGTCTCTCCATGGGATGCCTGCCAAA[T/C]GCAACTGATGCCTTCACACACTCCCACCTTCAGGACAGCGTCCCCTCTGC
ref0000119	-	1107	238	G	0.38157895	GCAGAGAGGTGGGTCAAGGTGCAAGTCTGGGATGGGTTGGCTGGGAGTGG[T/G]AGGGGAGTCCAGCGAAATGCAGAGGCAGCGGTGAGGGACAGGGGTAGAGG
ref0000119	-	11797	800392	C	0.11538462	GATTACACTGGAGAGTGATTGGAGGAGCTTGAGCATCAGTTAATCAGCTG[T/C]TTTGAGTTTTCTGTTTTAGAAAAACCACAAATTGCAGTATAATACATCAT
ref0000160	+	9112	317	A	0.16666667	AACCTGGCCCTGCAGGCTAATGAGCTTCGTTTCCGCGGCAGCGGACGGTA[G/A]TTAGGACCACAAGGGTCCTCCCACCCTAGCCAGGGCAGCTCCGGCGCCTT
ref0000162	+	4027	800464	T	0.05714286	AAATCTCTCCTTAAATCACAACTGCCTCAAATTTTCTTCGTTATTTCACG[C/T]GGCTTCTGAGGCCAGGGAGCAGATGTTACTTGAGATGAGTAAAGCTAGAG
ref0000164	+	19901	326	C	0.09375	CAGTCCCCTCTGACCCAAGCTGCAGTCATTACAGCCACACCTATTACAAA[G/C]GGTGTCCACGTGTCCACGTGACAAGGTATTTTTTTCCCTTATCACACTGT
ref0000168	-	18195	345	A	0.0625	GTAAGAGGTTAATGCTTAAGCCAAAGGAATGAATGGCTAATGGTGGTACT[G/A]GCCAAATGGTTACATTTTGTTGGCGTAGCTAAATGGAGAGGAGGTGCTTC
ref0000191	-	17168	391	G	0.1	AGCCGCAGGAAGTACTCCCACTGCAGGCCCCTCCTTGACTGTTGGGTCAG[C/G]GGTTGCTGGGTGGGGATTTATCACCTCCCAGCAGTGATCCCCAAAGTTGG
ref0000191	+	17649	393	C	0.18918919	TTAATAGGACTAAGAGGTCACCAGACCACAGACAGAGGAGCAGGCCACCA[C/T]GGCAGCTGCCACCTCTCATCAAGTCGCAGGGCTGTGAGATAGCAATGACT
ref0000191	+	17756	394	G	0.25757576	CCGTCAGAGGCCCTGCAGCTCTCTGCCCTAAACCCCAGGAATGGCCTCAC[G/A]TTCTACATGGAGCAGAGGCCTCCTCCCTTTCTCTTCAGGCACCTTTCCGA
ref0000292	-	9157	800565	G	0.47435897	ATCTCATAGAGACTCTGAATTCTGTCCTTCGCAGGGCGGTTTAAAGTGGG[A/G]CCACCTGTGTTCGGGGTCTCGGCCCTGGGTCATGTGGAGGTGTCCTGGGC
ref0000395	-	41800	503	G	0.24285714	CTTGAGGCTTTTTTAAACTGGGAGGATTGAGATTGTGTTTACTTATCCAC[A/G]GAGAAAAGTACAATTTGGGAAATCTCATTTGTCGGTGCCTGAGCTCTGCC
ref0000396	+	71495	800646	G	0.09210526	TCCCCATGGCTGGCTGCAGGCCGGGCCTGACTGCCTCAACTAAGCTGCCC[A/G]TCCTCTCCTCCGATCCGCCAGATCCATCCCAGAGGGCTGGGCTGGGCTGG
ref0000397	+	10686	553	T	0.140625	CCCTGGCTCTCCTGCGGAAGAAAATGAGGCAAGAGACCAAGACAGGCCAG[T/G]GAGACATCCAGGGAGCTGGGACACACCCTGGAGAGCAGGTCTGCTGAGGA
ref0000397	-	32974	800664	T	0.5	TCATTGATAATGACTCCATTTTGGCGGGAGGGCCATCGAGCATCCATCTG[T/G]GCACAGTGGTGCTCCTGTGGGTACAGGCTGGCTGCCCTGCAGCTGGGTCC
ref0000465	-	9657	714	T	0.33333333	TTAGCTAAAAAGATTCTAAATATTTTCAATATGATTAAAAAGACTGCATA[T/C]TGCACAGGACACATATAATACTAGATAAAACATCAAGAGCAAAATCTTAT
ref0000466	+	1401	800810	C	0.10526316	TTTAGAAAGAAAGGCTACCATTTCGGTGGTTCCCGAGGATACTCCCTGCA[T/C]ATGATGCACACCCACAGGAGGACACAGCCAGACCCTCACCCACACCAGGG
ref0000477	-	2004	757	T	0.06060606	AAGAATGAAAAGGGAGAAAGAAAGTGAGGAGATACTCCAGAGACTGAGAG[T/A]CCAATGAATCAGAGGCAATGATCAAATAGCAGAGGCTATCCAAGTCAAAT
ref0000478	-	4818	1851110	T	0.25675676	GTGACTGCAGACTCTGCATTCACAGTGAAATGAGAGAAGGACATGTTAAA[C/T]GCTTGACTTCAAGCTCTAGCTCTTGGCTTGGCCTTATTGTTTCAGTGATC
ref0000561	-	3448	906	A	0.140625	ATTAATAGTAGAAAAGTAGCTGCAGGGAAGAAAACCGTTCAGCTTATTCC[A/G]TGGGTTTCCTTCATGTTGCCAAGCTTCTTGCCTTCTTGCGATGACAAAAG
ref0000570	-	7568	980	T	0.20512821	TGGCATCCTGGCTTAATTTCCTGAGAAAGCTGTTTTCAAGTCACAGATCA[G/T]CTCACTGAGGTCCTTGAAGTCAGTGTGGGTGAGGAGCGGGTGGCATGGAG
ref0000570	-	44962	801010	C	0.09722222	AAGGTGAGTCTGGAGTCACGGGAGGCCGCAGAGGGCCCCATGCCCGCATC[A/C]GCCTGCTGCTCTCTGTCTGATTAACTCGTAGCTGAAGGCGGAGCTGTTGC
ref0000570	-	64664	801021	G	0.4	TGCCGGACCGTGCCCGCCCCCAGGGGCACTGCAGCCCGAGGCCGTTGCCC[T/G]CTGCGCTTGGGGTCAGGGCTGTCCTCCTCCCGCCTGTGTGCACCTGCCTG
ref0000570	-	88885	801027	T	0.48648649	TCTGGGACCAGGCAGATCAATAGCAAATGAAGGAATAACTGATCTGATTT[C/T]GATCAGGCGCCTAATCAATCACAGTGTCTTCCATTCAAAACAGAGCTGCA
ref0000570	-	129155	800985	T	0.44285714	GGTGGTCATCCCTGGAGCCACATGCGCCGCATGCCCTGGACCAGACTTCA[T/C]TCACATCCATCAGTCAGAAGGAACAAGGGCAGGTGGAATCGATTTGTAAA
ref0000574	+	13321	1028	T	0.24285714	GTATGGATTAAGCCCATCTCTGTGAATGGCGCCATAGGTGGATACTCAGT[T/C]GAATACCTCCCAGGGTCCCAGGAGGAACTTTTACCTGCCAGACCTACTCT
ref0000574	-	59486	801084	C	0.47142857	TTTCTTTATAAACCCTGAGAGGTTAGGAACTGAACTGCAACAAGAGGTAG[C/G]TCTATGAAGAGAGCATGAGACTAAAGGCAGGGTGGGGTGTTTCGAGAGTC
ref0000574	+	70388	801087	C	0.07575758	AAAGCCCTTAGCATGGGTTATATGGTTCTTTAAAAAGAGGCCTGAGAAGT[C/A]TGTGCCCCTCCCCTCTCCATCCCCATTCACCACCTTATAGAGAAGAAGCT
ref0000574	-	131240	1026	T	0.13235294	ATGGAGTGGACATTGGGACACCCCCTGTGTCTCAAAGCTTCACTGCAGTT[C/T]GCTTTTCAGTCAGATACTTGGGCCTCCTCTGTGAAGCTCTTTCGAGGGAA
ref0000576	+	79199	801163	T	0.484375	GCCGGGTTTTGTGGTCTCCTGAGTCCAGCTGGGCATCTCAATATCCTCCA[C/T]CGAGGTCGTGCGTGGGTGTGGAGGGGAGAAGGCTACTTCTGGAGGAAGCC
ref0000576	-	88449	801172	A	0.15625	ATTAACTTGGCCAAAGTCATAGAGTCAGAAAGTGCTAAAAGTCACATTTT[G/A]CACGGATGGCTCTTGAATCCCAAATCTAACGGGATGCTGCGATAAAAATC
ref0000576	-	104685	1067	C	0.36486486	CTGGGCACCCCCTACCTGTGCTGTCGGGACTGAGAAGACACAAACCAGAA[C/G]GAGCGTAGAAAGAAACATGGCTGAGTCGTGCTTTCTTCTGTCAGTTCATC
ref0000576	-	145051	801129	T	0.46341463	CTTTAGGTATTAAGTTTGGGGGATGTCAAGCCAGTTTTTTAATCGGGATT[C/T]TTCTACATGTCAGTATCCAGAGGTCTGTCTTCTGGGATCACCCAGCCCCT
ref0000576	-	145103	801129	A	0.09756098	TCTACATGTCAGTATCCAGAGGTCTGTCTTCTGGGATCACCCAGCCCCTC[C/A]TGCCCCCATCTAGTGAGTGTATATTGTTCTGGAAGCTGCAGAAGGCAGGG
ref0000578	+	60171	801201	C	0.09375	CGTAGCCAGTAGAAAGAAAAAGAAGACACGTATAAATCAAGCAGCGTAGA[T/C]TGGGGCTGGGGAAGCGGCTCCGTTCTGGCCCCAGGTGACATAGGCGGACG
ref0000579	-	39982	801248	G	0.07894737	GGTTCTAATGTTTTTAACATGCTGAGGTTTCCATATATTTTTCCAAAAAA[A/G]AAAAGGTTTATAAAAATATGGGATTTTCCTCAATATCTGTAATCATGAAT
ref0000579	-	113877	1200	C	0.34210526	AGAAGGCAAAAGCCACTGAAGAAAAGTGTATCCTAAGCCAGAAATTATGT[C/T]TATAGTTATTTCACCTCCAGTGAGTCATAGACTGGCACACAAATGGAGAG
ref0000581	-	6833	801270	G	0.15151515	CAGCATGGCCCTGAGACGTGGGCCCAGGCTGCTGCAGCACATCCCAGGTC[A/G]GGTCTTCACCAAGAGCCAACAGTCAAGACCAGACAGCGCTGTGGAATGCA
ref0000685	-	5766	801343	G	0.06060606	ACTGGGTAAAGCTTTGAGCTAAAAGCAGCAACAAGGAAAAGGCCTCTCAA[G/A]GAGTAAGGCAGAGATTTATGTGGGCATCTTCAGTAAGTGCTGCAGGGATT
ref0000741	-	222	1454	C	0.11111111	AGTCACAAGAATACGGGGGCTGCCCGGGAGCCAGAGACCAGGCCTGCAGT[C/T]CCAGACCTCCACCCTCCGAACCCTGAAGCCTGCCCTCTGGATTCTGCCCC
ref0000742	-	3801	1465	G	0.421875	GGGTCTGTCGATATTGAAAAGCTCTGACACAAGCATTAAAAGTAAAAGGT[G/A]TGAATCAGAAGAATCCTAATTACCTTTCCAAGTTCAGCTGCTCCGCCCCA
ref0000783	-	1276	801474	A	0.09090909	TGTCCCCACGGGAACTCCCCAAAGGCCTTCTCGCTGCCTTATCCCTCCAG[G/A]CCCCAGTGGGTGCTACCATGCTCTGCAGGGCATGTGTGCAGCCAGGCCTC
ref0000783	-	7073	801502	T	0.27777778	AAACAAAGCCAGTGAACCGAAACTTTCCTGCAGACTTTTCTACAGGAAGA[C/T]GTAAAACAGGTTTTTCTCTTATCTCAGCACGACCCCACAGCGCCACCTAC
ref0000783	+	36543	1545	G	0.41891892	CATGTTAAAAAACACGAGTGGCAGACAGCTAGCTTTGCCTGCCTTCCAAA[A/G]GTAGGCATCTTCCTCTTGGGAATGGCACCTTGACCTTGTTCAGAAGCAAT
ref0000784	-	7542	801520	T	0.11764706	CTCTTTAATTGCTGCAGAAGTTTGAGAACAAAGGAAGACTCAGGGAAAAC[G/T]GTTCATTGGAGGACGAATAGAGCCTACAGGCTGACAGTGCGGGAAATTGG
ref0000785	+	26623	1579	T	0.08823529	GGGCAGGGGTGAGAGAAGAGAGCTGCAGCTTTCTGCCTGCAAAATCCACA[C/T]CCCAGTGTCCCGCCAGCCACCTCCTGGCAGTCCCCTCTCCTTCCTCCCAT
ref0000805	-	20506	801588	C	0.171875	ACGATTTTGAGTTTAAGTGCAGATTTGAGGGGGGAGGAGCCCCACAGCAG[C/G]CCCCGCCTCACCCCTCCCCTGCAAGCCCAGCCAGGCCCTGGGCTGTCCTG
ref0000864	+	3688	1682634	A	0.36363636	CACCTCCAAGGACCATGGCTCTTGTTTCCCTCACCCCCTCCCCACCCCCC[A/G]ATCTATGCTGGGCATCCACTCTTGGAGTGAACCCAAGAGCACAGGCAGAT
ref0000875	-	8038	801628	G	0.46969697	ACAGGTCAGGGGATATTCTGGCCCCTGGGTGGCCGCTGGGTGTCAAGCAG[G/A]AACTTGCACCCCCAAGGGGTGGTCCGGACGAAGACCCCACACCAAGGCTG
ref0000940	-	8144	1781	G	0.05405405	TCTTAAAAATTAGTGAATGTAGCTAAATATGCTTCCCTCTTCTATTTCTA[A/G]CCTTCCCTGACCCTCCTCCACCCACTAGTCACTACCCCTCCCTCTGAGAG
ref0000940	-	19915	1759	G	0.41176471	TTGTTATAACAGCGAGCACCTGCAGAGTTTTGCAACATTTCAAGCTGATT[A/G]TGGACAAAAATCAAAATAATTATAATTTTCATAAAGTAAAGACTTCCATT
ref0000942	-	42389	1829	G	0.05128205	AGTTGGTCTGCATTAAAGGTAATAGCACAAAACAACAAAAATCAGAGAGA[G/A]TATTTTTTATAATGAAGCAAAGAACTAAGAGGTTGACTTGTTTCCAAGGA
ref0000944	-	63757	801768	A	0.11764706	CTGACTTGTGTTCCTAAGGAAAATAAGAGTTGATGTTTATGGTTGAGAAT[G/A]CAACACTGCCTTAGAGGAAGAGTGAACCTGGCATTTGTTAAAGTGCTGGG
ref0000959	-	13080	1640500	C	0.10294118	GGAGAGGGAGCACTCTGCAGGAGGGGGAGCACCCTGAAGGAGAGGGAGCA[C/T]CCTTTGCACAGTGAGTGGTATTATCTCCCAGCCATGGATGAGGAGCCCCA
ref0000959	-	22894	1906	G	0.09722222	GGCATTCTTTCTTTCTGCAGGGTGGCGGGCTGCAGAACTGACACCCCCAC[G/A]GACAAGATACACAGGCATACTGCTGTCCAGGCCCTGAGAAGGGCCACTGC
ref0000960	-	24599	1918	G	0.18421053	ATTCCAACAGAAGCAGAGGTCTTATCCTGAAATGTGTGGCTGCAGATGGT[G/A]TAGAAACAACTAACTTCAGCAGAAAACCCCTATAAACTTTGATGTTGGCC
ref0000964	+	7077	801814	A	0.2027027	TTTAAGAAAATGCCAGGGACCAAGTTTCTGTGTGCCCTGAAGGTAGCCCC[G/A]AGGCACTCTGGGTTTTTTCAGTTACTCCCTGAATCTCAGAGGGGAGCTCT
ref0000964	-	7400	801817	C	0.11111111	GTAGGTATGGATACTTGCATTCCCAAATCTTAGGGGATTATGATTAAAAA[A/C]CACCTCTTTCTTTCCATTGACACCAAAGGGGAAAGTTGAGGCGCACAAAT
ref0000987	-	5909	801833	T	0.32894737	CTGCTAACCAAAAATATTTCCTCACTTCACGAAATGAGCTATTACAAAAT[T/C]AGCCAACAACAAATATCTGGTTTACATAATCCCTTCCCCCTCTTTCCATT
ref0000990	-	17178	801844	C	0.26470588	GTGAGTTGTCTGGCAAGTGGTAGCTTGTTTCTGAAAATATCATAATTATT[T/C]GTTGTGGTTATTCTATGTAGCTTGTTTGTTCTACATTTCTTTATTAATAA
ref0000990	-	39387	1975	C	0.05405405	CACCGCCAGACACACGAGCTCACTCCACCGGTCTGTCTGCAGTCCTAGCC[T/C]AGCAAGCATGATCAAACTTTATGAGGCTTGTTACAAGCAAATTACATGGG
ref0001084	+	46447	2011	G	0.25	CGCGGCCTCCGCTGCAGCCGCCGCCGGGGGACCTTCGGGCACGGCTGCGG[A/G]CGCCGCGCCTCCCAGCGAGTTGGCCCCAGCGGCGGCCACGCCCGAGGCGC
ref0001088	+	6236	2072	A	0.05555556	AGGGAGTCTGCAGCTGCTGGCGGTGGTGGGGGCCGGATCCTGGCTTCCCA[G/A]AGGTTGTGAGCCCCACATGGAACCCCCAGGGACTTGCATAGAGCTCTACC
ref0001088	-	41070	801971	G	0.10294118	GTCAGAGCTCCAGGCAGTGCTCCACAATTCCCAGGCCCTGGTTTCATTGA[A/G]ATGAGCCCCCCATCTTATCTAAGAATCCTCATTCAAGCCCCCCTGCAATC
ref0001092	-	39864	2084	G	0.15277778	GATCCTCACTCAACCTCGTGAGGATAGTGTCCCTTAAAACACTAAGACAC[A/G]GGGCAAGAATATTGTGCGTCTATCCAAATATTTTCCACTGTTCTTGCATT
ref0001107	-	2110	802015	T	0.07692308	GGCAGGTAGGGTAACACTGGGGCCACTGCAGCTGGTTCCTCACTGGGCTC[T/G]TCAAAGTCTCTTGCCCTCTCCTGTCCATTGTACTCATTGCGGCTTGACTA
ref0001149	-	15952	2155	T	0.39393939	CACTGACACCTTCCCCACGTTCTCCAAGCAACTGAGGGACGATGTCCTCA[C/T]TGATGTGGTCCTGGGCCCTGCGACAGCCTGTGACAGGCGTGTCCGCCACA
ref0001180	-	2035	802063	C	0.44871795	AGGCTCCTTGAGGCCCACCGCCCGCCGTGGGGTCCCCTCCCGCCCCGCCC[C/T]TGCCTTAGGTGGGGTGGGGTGCCCCGGTCCGGGGTGAGGGCGGCTGCGGC
ref0001187	-	2429	802070	T	0.36111111	CAGAGGTGGGTGCACGCACACACACCCCCCGAGGCAGACTACGTGCACAC[T/C]CACAGGCACCAAGTCTAATTGTCACTAGTTGAACAGGAAAAAGATGCCAA
ref0001200	+	628	2211	T	0.08823529	ACTGTGGCGGTAGGATGGTGCCACCTTGTGACAGTACGCTGAACTGCAGC[T/C]TGAACATCACTGAGCTAGAAAGCGGGAGGGAAGGGCTGTGGCCTAAACCC
ref0001203	+	5077	2213	A	0.35526316	AGTTTCAATGCAGGCACTGCAGTAACACCTATACACTTCCATTTTTTTGC[C/A]GAAACTGCCCGTCTGAGGACTAAGGAAGGATGCCTTTCATGTAGGTGTCT
ref0001203	-	5407	802097	C	0.05263158	ACGCTGCAGTCAAGAGCTGAGCACCCCACACTCGTGACATTCCCGCCAGT[T/C]GGGGCCGTCCCGCTGACTGTGGTCCATGTGTCCGGCCTGGGCCTGTATGT
ref0001226	-	33620	1463991	T	0.13636364	AAGATGAAACTTCCCATATCACAACCCTGATTAATTAAATTCAATAAACA[T/C]TTGTCACACACTTCCTTTGTACAGATTCATTTGAACTTATAAACAACCTA
ref0001258	-	5609	1917453	G	0.140625	AGACATGTTGCCTTATATATCATTTGCACTTCCTTTATAATAATGGTGTT[T/G]AGTACTTGCTATTCTTTTCATTTTAGGTGACATAAATACTGCAGCTCTTG
ref0001258	-	58064	2325	C	0.13636364	TGCAGGGGCATGGGGGATGTGCTGGCCCCCATGTGCAGGTGGCACAGCCC[T/C]GTCCTCACCCTTCTTCAAGCCAGGACCTAAGTGTGAAATGACCACCTCTC
ref0001258	+	87150	802170	G	0.18918919	AAGCCATCCAGCCTGCCCCTGCCTGGCCTTCCACAGACAGCACACCACCA[G/C]GTTCACCGCCTGTCTCAAGCCCTGCGGCCAACATTGACTTGGAGAGGCAG
ref0001258	-	97999	802174	T	0.09090909	CTAGTGGGAGCACTGAAATCACGAGGACCTGCAGGGCTGAATGAAAGGGT[C/T]CTCTAGATCTGGGAGGTGGCCAAGCATCTGTCCACATGTCCCTGTGGCCT
ref0001264	-	40693	2415	G	0.06410256	TGTGTCAGTTTGAAGACAGGCAAGATTTCCTTTAGGTGCAGCTGGTGAGT[G/T]CAGTTGCCCTGGAATTGGCCTCAACTCATCTGTGCTTGGAAATAATGGTA
ref0001264	-	49278	802239	G	0.24324324	TTATTTCTATACCCCCAGACTCCCCTCCCCTTCAACTGCAGGTCTCCAAG[T/G]GGAATCCGTCTCCTGCGGCTCTTTCCCGCAGGCGCCTGCTGAAAAGGCAA
ref0001328	-	13459	802273	A	0.3	AATATTACACTCTAGATAGAATTTAGGTAAATAACAGAAAAATTAACCTC[A/G]ATTTAGGAGATGTGTTTTACGGTGGAAAATGGTTCCCAGCTCACTGGGCC
ref0001351	-	22534	802297	C	0.41025641	AGGAACTGCAGGCCGTGAGGCTGCCTGGCCTCCCAAAGTGCCTGTGCAAC[T/C]AAATGGACAGGAGAAGGACCTTGCCTTCATTCTGGAGATCCATATCTAGA
ref0001351	+	37757	2477	A	0.16666667	GATATGAACCAGTGGTAGTATTGAAATGGTTTTAGTTTTACAGAGATGCC[A/G]TAGTATCAGCGATGGAAGGATGGAGGTATAAGTATGTATAAAGACACATG
ref0001368	+	100	802303	C	0.19444444	CTAAATAATCTGTTATAAAGTAATGCTGATATCAACATTCTTATTATACA[C/T]GTAGTAGCACAAATGTTCCCGCAAGCACCTTTCTTGTCATCTGGTTTTGC
ref0001371	+	1127	2482	A	0.11764706	TGGCTATGTGTTAAGCAGAATCCGAGTGGCAAGCGTCCAGAGAAGGGGAC[A/G]TGGAGCTCAGTGGGGGCATGAAGCCCTCATTTGGAGCCAAGGCTAGAGAC
ref0001376	+	2790	2513	G	0.16216216	AAGCAATACAAGGTGTCAAACTAAAACTTATGACCTTCCAGCTTTAACAC[A/G]CTGCCATATGCGTTAGTCACTGGGTGCACCTGCTTGGGAATAAGTGGATT
ref0001380	+	3920	2539	T	0.22368421	GCGAGGGGGTTGCTTTCCAGGCAGAACTGCAGAGGAGGGAAGGAGGAGGG[C/T]CAGTGTGATCCCGCCTGTCTCGCTGTGGCCTGCTGACCCAAGGCTAGTTC
ref0001380	-	15746	802346	C	0.17948718	GTACAGGGGTCTCCAGCAGAAGCATGGGTTGGTGGTGGCCTGCTGCAGTG[C/T]TGGGGGCACTGAGTGTAACATTGCATGGGACCTTTTGAAGAAGGTCTTCA
ref0001410	-	2293	2546	G	0.06060606	AAACTTTGGTAACTGGTTCTCCTCAAGCATAAAAATTCCACTGAAGGTTC[G/A]TTTTCCTTTTATTTCCTGTACCTTGCACTTATTTGTATTGTGTCTGCAGT
ref0001426	+	7218	802405	C	0.29411765	GATTTAAGCAGCATGATCCATGCTCCCCACCCACCTCAACCCTGGACACC[T/C]TGAGGCTGGCCTACCAGGGCTTCCGCCTCCTCCCTGAGAAATCAGTGGTG
ref0001428	-	39161	802417	A	0.14102564	GCTAGAGGATCTCTTGAGTGTATGTATACTCACTGCAGTCCTCTGCTGCT[G/A]TAAAGTAGGACCTGTGGTCTGATCTAATACTGAATTGGATACTATATTGG
ref0001430	-	39219	2602	G	0.25757576	TGCAGGGACACTGAGAGTTTCAGAATTGAGAGCCCAGATGCAAATGCTGA[G/C]TCCACTGAGCAGGTGTGGGATTGTAAATGAGAGAGAACTGAATGGAAACT
ref0001549	+	27194	1640534	G	0.27272727	TGTTTTTAACAGCTCCTCTGCATTGAGTCTTATCAACACTATGACGCTCA[G/A]ACCCCCATCACCTACACGAGTTCACCCGGTGTGGACCTCCTGGGCACACT
ref0001550	-	82007	2844	G	0.10810811	TTTTAGCATTCAAGTTAGAGAACCATTGAAATAGAAGGAAAGTGAAGTTG[T/G]TCTAATATAGGAAAGCTAGCAGTAATCTCAATGACCGACAGTTAGAATAA
ref0001550	+	91671	2845	A	0.06410256	CTCTACTTCTCATCTAGCCTATTTTTGGATTTTCCTTGGGGGTCTCATGC[A/G]TAGCTGTCATTAGACATAACTTCTATATATTGCTGACAATCCCATATCAT
ref0001550	-	124268	2779	A	0.3030303	GGACAATAGATACTCTAATTTTTTTTTTTTTTAAGATAAAGGATATTTAT[T/A]GAAGGAAAGAGTCCATGAAAAAAACTGAAAATGCTAGAAAGGAAGTATTT
ref0001550	-	153553	802578	G	0.10294118	GCTGCGGTTCTGCGCATGTGCAGCACCATTTCCTAGCGCGAGATCAGCAC[A/G]GTCTCTACTTCCGCTGCGATGCTGAAGAGGCAGGAAAGGAAGAGCAGCCA
ref0001550	-	159442	802580	T	0.125	TCACCGAAAATTACCAAGCAAATAACAATTTAAAACCAGAAGTTTCTAAC[T/C]CTCTATAGTTTTATAAAGATTGTGCTGTCTATAAATAGTTGGAAAGTAAC
ref0001552	-	48175	2912	C	0.453125	TCCATGGTTCTTAGCAGTGGTTAAGGCAGGAGATGACAAGGCTTCATCTC[C/A]CTCTCAGCACTTGCTCAGATGACACAGGAGATGTGCCAGTTAGAGCTCAG
ref0001552	-	121343	802621	A	0.0625	ACCCTGTGGAGGTCAGTGTCATCTGAGTTCACTCTTGCCCTGTCTATTGA[G/A]GAGTGTACATTCCCAGGTTCAGAAATGTCATTCTCTCTTAGATCAGCTCC
ref0001552	-	178763	2883	A	0.20588235	GAGGGGGAACATTTGGCTCTGAGTTTGAGGGCACACAAAAGGCTCTCAAA[G/A]AGGAGACAGAAATCTATTACCCGCCTGGCCAGAAATAGCCCTGTTGGAGG
ref0001554	-	3217	802747	A	0.12162162	ATAAAACTACCAAAGTGATTTGTTCATTCACAATGATCTATTCTAGGCCC[G/A]TGAGAAGTGACAAACCAATCTGGCCCAACCTTTCTTCTTGCTCAGGATCC
ref0001554	+	49697	3021	C	0.14473684	TGTAGAGTTTGCAAACCATAGGACAGACGGTCTCTGGGATCCCTCGTTCT[T/C]TCAGCTCCATCATTCTGGGATTCTCTCAGCAGCGTGTGGGTGAATGCAAA
ref0001554	-	61206	802752	G	0.23529412	AAAAGGCCAAGCTGCAGAAACTCTGTATTAGGTAGAATTGTCTCTGAGAC[G/A]GAGAGAGGAGGGCAGAAGGTGGTGAGACCACTCAACCAGACGGCCTGTTC
ref0001554	-	125162	2971	G	0.22368421	TTTGCTCCTTTTGCTTCCTGGCCACAGAATAGCGCTGATTTGGACTGTTG[A/G]AGCCTCAGTGTCCTGGATGACTGGTGATACTTATTCATCCGCTGGTGATT
ref0001554	+	190268	3001	T	0.25	GGCACCCCTCCTCTCTAACAGGAGACCTCCCCACTGAAGTTCTTAGCACA[C/T]CTTACCAGAGTGGACCAGCCCCCATCTGGTTTTCTAAGGAAAAGAATCTT
ref0001554	+	190944	3002	C	0.14864865	TCCCTACTCTGCAGTAACTAAGCAGCACTGTATTTGGGTACACGGTCACC[C/T]AGTCCATCAGCTCTGCCCAAGTGTGCCCACGTGGAGCTCCCTGGCCCCAC
ref0001556	+	92944	3106	G	0.17647059	AAAATGAAGAATTCCCATCAAGGCTTGGAGTTTTACTACTTGAGGTTTAA[G/A]TGACCAGCTAAAGAATTTCCCTCCATTTGCTTCTCAGTGCCACTGGATGC
ref0001556	+	154937	3062	G	0.08571429	TGCAAACACAGCCTAGCAGGAGAAGGGGCCTCTGTCTTTCCACTGCAGGA[A/G]CTGGATGGGCGGTGGGTCACCTTTGCTCAGAAGCCAATCAGAGCAGAAGG
ref0001558	+	18677	802863	A	0.1969697	CCTTATTTGCAGCTCTGCAGGCTGCAAGGAGCTGGAGAACTGCCCAACTC[G/A]ACTTCCGCCCCTTCAGGCAGACTGTGAATGCCTTTCAAGACATGAATCAG
ref0001558	+	182005	802857	A	0.26388889	AACTCAAGTTCTTAATGAATATCTAGGCACAGCTAAAATAGCTAGTAACC[G/A]GGAATAACTGTTCACAGAATTGTAGAGTATTGGGAGCTGCATGAGGCTGG
ref0001577	-	6409	3222	G	0.29166667	GAACAGAACTGGGAAATGGTTACACACCATCCCCTTGTCCAGTCTTATTT[G/T]TCTTCATGTATCTTCATATATCGCCGTTCATCTTCTCATGACTGGTCTTA
ref0001581	-	12889	802958	T	0.109375	GAGTTTAACATTTTGTATATATTTGTTACTGCAGCTTATCCTACCCTACC[T/G]TGCACAGAATCTGTAAGTTCTCTATTTTTATAAAATGTAGATATTACAGG
ref0001603	+	26950	1464125	A	0.10606061	GAGTGTGTGGACCTTGAGGTCATGGGTGAAGTCAGGGCTGCAGTACTACA[G/A]GGATGAAGTAAGGAATGTAGCTCAGAAATGAGGTCCCTTGCCAGGAAATT
ref0001605	-	62531	3352	T	0.1125	TGGCGCCTGGAACGCGCGTGTGCACCCTCGGGCCTACTTGGGTCGTTTGC[C/T]GTTCTTCAGGAGGCCTCAGCCTGCGGAGGGCCAGGTTTACGCCTCCCAGG
ref0001640	+	3206	803122	A	0.4375	AAAGAGAAGAGGGCAGGAGCACAGAGGCACTGCAGGCTCCCTCCCCCTCC[A/G]CGAGCCCACAGTAAGCGCTTCCTACACAAAGCATCCCCCTCTCCAGGTAG
ref0001668	+	25338	803151	C	0.26388889	CTCTTTCCCTCCTGCCACACTCAATACCCCAGAAGCCCGTTAATTAACTT[C/T]CACTGAGATGCACAGCCCCCAGTGGAATTAGGGAGTTTGTCTTGACCAAT
ref0001668	-	42828	3406	C	0.0625	GCCTGGTCACCACGCAGCCTGCAGGGAAACAGGCTGGAAGTGGGGGTCCT[A/C]CAAGACAGAACAGTGAGATCTTTCAGGGAGTGAAGCTCCTGCCATGGGAG
ref0001675	-	4066	803166	C	0.05882353	CTTGGTCAGTTCCAGAGATTTTTATCCAGTGACCTTGGTACAGGGCTCCA[T/C]ACCTGTGACCTTGGTATAAGGCTCCGCAGAATGTTCTGGTGTTTTTCAAT
ref0001675	-	33606	3413	A	0.08571429	CACCATCTTCCTTTCACCACCCTTCCTTTTATTAAAACAGTAAAAGCAAT[C/A]GAGAAACTGTCTTATTTGCTGCAAATATTCCTAAGCTGCTCATAGCAGTC
ref0001675	-	38128	3420	T	0.06944444	TTAATCAGATCAAATTGGGACAGGTGGCAACCCTGCAGGCAACATAATTA[A/T]GAAAAATGTGTGTGCTCAATCCAGGCTGTCCTTTCAGCTTCCCAACCAAA
ref0001677	-	1724	3426	C	0.265625	ATGTGAGTCCTGCCGGTGACCCCCAGCCTCAGCCAGGACCCTCCAGGGGT[C/T]CCGGGACTCACTACCTCCAGGGCAACTAGGAGCATAAGCCAACCAACACT
ref0001723	+	6221	803219	C	0.13157895	ATGCAACTTGTGAGGCTTAAACAGGTCCAGTGAAGCGTGAGGAGTGCTGT[C/T]GCAAAAGGAGGCATAACACTCTGGAGGAGACAGGGCACCTGAGCCCACCT
ref0001724	-	22755	3490	T	0.22368421	CTTGACAACTACATTCTGCTGAGTCACATGGAACAGTTTAAGCATGATAT[T/C]CTACTCAAGAGAGTGAAAGCATAAAAGCACCCTTGAGACACCACAAAATA
ref0001728	+	54746	3511	T	0.12195122	TAGGAATGGTGACATCCTAATGACACCTTCCAGAGAAATGTAACTGGCCA[C/T]ATCTCACAGCTGGGGAGATGGGGTGGGATGGAGACCAGATACTTGAGTCC
ref0001736	+	20177	3515	G	0.234375	CAGAAAATGCTAAAAATGGCCTCTGCCAGCTCCTGGACAACTCAGTAGAG[G/A]AAATCTTTTTAAATAATGCCTGCTAGTGCTTTAGTCCCTGAAGAAAGTTT
ref0001849	-	4992	1464175	A	0.40277778	CTGAGTCCCTTTCCCAAGGAGGTCGTCATCTGCAGAGAGATACGGCTCAA[A/G]GAATTGTAATCTCAGGTATAAAAGCCAGGCCCTGGTGCACCACGCCAGTA
ref0001850	-	10439	3598	C	0.46875	CAATCTAAGATTCACTGCAGTTTAGAAACACGTCAATAATTTGATTCCTC[C/T]ATAGGCAGTGAGTGCAGATGAGATCGTGTTAGCTCAGTGGATCTCGGTTG
ref0001917	-	4348	3660	G	0.23684211	CAAGTATAGCACGCGCTTGCTCATCAGCATGTGCTGCAGCATTTGGCAGC[A/G]TGAGGTTGCAAGGGCCGGCAATTCCTCATGTTCATTTCCAAGTGGGATGT
ref0001920	-	35961	3690	A	0.07142857	CCCCGTGAGGGCAGCAGACCTGCCTTCAGCTATCTCTCTTCTATGTCATT[A/G]TCTCCAACTGTGTACTCCCAGTTTCTTTATAGTCCACCTAGATATTCTTT
ref0001920	-	46014	3691	C	0.08571429	TCTGGAGATAACCAGAGAGCTGCAGCCCGAAGCACCCATTACTAGGATGA[T/C]GGTAGCGGTATTATCGGCTGAATATCTGCTCTCTCATTACAGGGCCAGCC
ref0001921	+	18531	3704	G	0.30882353	TCTACATGAAGGGTCTCCTCTGATCGCTCTTCCAGGGACCATCCTGCAGG[G/A]GGTTGAGGGTGCTTATGAGAGCCCCTTGAGGTTCCACTTCCAGGCCTCAA
ref0001924	+	31085	3749	A	0.43055556	GTGAGGACCTGTGTTCCTACTGTTTCATTTCTGCAGCAAACATGTGTAGA[A/G]CTTGTGTCTGCATGTGGGAGGCCCTCCTGGGGAACAAGCCAGATGCTATT
ref0001924	+	31154	3749	G	0.08333333	AGGCCCTCCTGGGGAACAAGCCAGATGCTATTGAATTTGGAAGTGCTGGG[G/A]TCCCCGGGAAGCAGTGACTCACTCTTATGGGGATGTTCCAGGAAGACTGA
ref0002004	+	640	803494	A	0.39393939	CCTTATTTCGGTCAGGGCATCGCGGTGTCCATTTCACTTGAGGCCGCAAA[A/G]TCAGGGTCCCTCTCACATACCTAGAGCTGAGAGAAGCCTCCTCTTGAGGT
ref0002029	-	54040	3850	G	0.39705882	TTATTCGAATAGGAGACCTTAAACCTGCAGGTAAAGTTCTTGGTGTTCTT[G/A]TTTTAGTGTGTAATGTGGATGAGCAGGTTTATTTCTTCCTGTTTGCTTTC
ref0002032	-	4376	803568	C	0.24285714	GAAGCTGCAGGATTTTTAAGAAGCATTTACCACCAAGAAGGTGTAGCAAC[C/T]GGGCCCTGAAATGATGGGCTTCAGAGGTGGAAGTGCCACCAAATGAATCA
ref0002032	-	12243	803555	C	0.13513514	AGAAGTTCCCTCCTCGTTGTAGGTCACTTTCTCTCCAGCTTAAATACATC[T/C]GAGTAAGATGTTACCTGTAACAAAAAGCTGGTCGGACCCTTCTATAGGGA
ref0002032	-	17291	803564	G	0.27777778	ACAGGGAGGGTGGGCTTTTTGAGGCCGTTAAGCCCACTTAGCTTCAAACT[A/G]CTCTGATACCCTCTGGGGGCTGCAAGAAACCACCCAGATGGGGCTACTTC
ref0002036	-	10156	3917	T	0.10606061	TCCACTGCAGGAACACTGCCTAAGGGGACCCCCACCTTCTCCCTCCTGCC[C/T]ACCATCCAGGTGCCTCATAATGACCACTCCTCCCCTAACTTTAGACACAT
ref0002037	-	7652	803626	C	0.07352941	GAGAATTAGGAAACATAAAGGGAAAGTGAAACTACTTGAATATTTAGAAA[T/C]TGGAATAGTTGAGACCTCTTATTGTTAATAGGGTGATAAGAATGACAGGT
ref0002038	+	9920	3971	C	0.09722222	AAGGTGGCTGAAGGTCTGCTCCTGTTACTCCACCCCTGCAGTGTGGTCGG[C/T]GCCCCAGACGCACAGCACACAACTTGACATTTCTCACATCTTCAACGTCT
ref0002038	-	32111	803632	C	0.12857143	TCATCTCCTTTTAATCCCCTTAAAGCTAACTGACTGGGGGCTATGGGACT[C/T]CTCTCCGTTTGTCAAGGATGTGATGCAAATATGGTCCTATTGTTTCATCA
ref0002041	-	8126	803687	G	0.5	TACCAAAACAATGACAAGGTTTTCTGCAGGCTCTTCCCATCACATAGTCT[G/A]AGGCTCCTCCGTCGGGAGTCTCAGCTGTAAAGCGACCCCTACTGTTCCTA
ref0002092	+	440	803702	T	0.09722222	GTCAGCGCCTTCTTATTACAGCTGGAATCCACGGTGGGCCTCCTCCTCCG[T/C]CGTCCAGGCCCCGGCATGAGCAAGAGCCCCCAAGGCTGGGGTCCACAAGC
ref0002094	-	7980	803727	A	0.06097561	CAAAAATTCCTCTGTATTGTTTATGTAGTTAATGACAGACTTAGGTGAAC[A/C]ACTTTTAGAATATATAGTCTCCACCTACCATAAACATAGCCAATACATGC
ref0002114	+	14768	4135	G	0.05882353	AGGATTACTTTCTTGAAACATAATGGGAAATTCAGAATGTGAAAATGGTG[G/A]AGGATAATGATTATTTACTAGATAGGTATTTGCAAGTATACACAATTATG
ref0002116	-	15407	803784	C	0.05128205	TATCTTTCCTGAGTATTTTAATCACAAAAGCATGTAGCTCTTTAACATCT[C/T]CCTCATCCTGCCCCTCCCCTGCACAAGGAAATGGTATTTTGAGTTTTTGA
ref0002117	-	17254	803792	G	0.078125	GAACAAATACTGCAGAAATGTCAAAGAAAATGAAAGAGAAGAGGCATTGG[G/A]TCTAGCTTTTAGGACACCCAATGGGAGGCTTTCTATTATACGTAATGACT
ref0002122	+	24902	4167	C	0.13157895	GTTCTCTTTCTCCACCAGACTCAAGATACTGATATTTTCTGAGTTCTGTC[C/T]TATGTCCACACCTTTCTTCTTCCTCTCCTTATTCTCTCCCAGCACTTCTC
ref0002123	-	5552	4184	A	0.10294118	AGTCACCTCTCAAAATGATATACCTGATGCCTGTACCTGAGGCTATAACT[G/A]AGGCCGATACTCAATCCCTTCCTAGGCTCCCTCAGAACAGACTCATTTGC
ref0002253	-	14948	803904	G	0.08108108	TGAATAACCTGCTATCCTGTGATGGGTTAATAATGACAGTGCTGCAGTCT[G/A]TGGCAGGGAACTAGAGGTTTTAGGGGTGGGAGGGGGACACTGGGGTATGA
ref0002253	+	15009	803904	T	0.08108108	CTAGAGGTTTTAGGGGTGGGAGGGGGACACTGGGGTATGAAGAGATGGCT[T/C]GAGAGTGAGAAGCCAGTGGCGCCTCAGTATGAGCCTCGTGGGCTGTTAAT
ref0002253	-	26854	4304	T	0.13888889	AGGACTTATTCTCAAAACTTCTAGAGTTTGCTACAGTACTTTTATTCTGA[C/T]AAACTCTACAAATAATACAAGCATTTTGGGAATGCCCGGGATTCCCTCCT
ref0002265	+	2224	803927	G	0.23170732	AGCTGCCAGCTGACCCTCTGCAGACGCGCCCTGTGACACCTGTGCATCCC[A/G]TGTCCCGGGCGGGCAGAGGCCCCATGGGGGCGGCCCCGGCTCCTGCCGGT
ref0002280	-	9604	803938	G	0.0625	CTTAAAAAGTGAACCAGGGATTCTGGGCTGTGCATCCTGGCTCCAAAGAG[G/A]GCTTTAGATCAGCGCTGCTCTAAGAGTGGTGGGGACCAGTGTGGAGCTGC
ref0002285	-	27642	4344	C	0.39705882	CAGACATGGTCGAGTCACAAAGACAGCTGACAGCGAGGCAGGTGTGTCAC[C/T]TGAACACAGGGACCACACAGCGACGCATGCTGGTGTCCATCAGACTGCCC
ref0002287	-	584	803947	G	0.13513514	GTTAATGTCTGTGCCCTGCATCTGTGCCTTTCATTCCACCCTTACAATGG[G/A]CTATGTCTAGGGGCTTCCAGCCTGACCAGGAATTTCCCAAGAGCAGGGAC
ref0002289	-	9160	4374	C	0.0625	GTTGTCAGTTACAATACATGATAAGAATTAAAGAATAAATGCTTTACGCA[C/A]ATGCTGATGCTTATGCTTCCAGGAGCATCATTACTGTAATCATTACACCC
ref0002362	-	10045	4389	C	0.05405405	TCAAGGCCCCTCTCTGCCTTTGCTTAACTGTGATCCCCCGATTCTCTATT[C/A]GAAGCCTTTCCCGCGGTACCTGTTATTACTTCCTCTCCTGCATCCTGGCT
ref0002367	+	11023	4453	C	0.33823529	GCAGACGCCCCAGTGCTGCAGGCACTGACCCAGCTCTCCTGGGTGGACTC[C/A]GGTCTTCAGCCCCTTGGCCACACTCATCAGTGAATCTGTCCCCTAGTCAT
ref0002367	+	25511	804026	A	0.1125	CTTTGTCCCCCAGTTGTATCTGCAGGACAGCAGAGGCCCCAGATGCGGAG[G/A]AGGTGGGAGGAGAGGTCCAGGCCTCAGGGGAGCGACACAGCAGCAGGAGG
ref0002371	-	5520	4498	G	0.33823529	TTGTTCTTTGGAATCTGGACTGCAGCAGGACCCAAGAATTGGAAGAAAAT[G/A]TGTTTGGCAGGAAGCAGTTATCTATGCCATGGATGCTAAGCCTACATCAT
ref0002398	-	13233	804084	A	0.05405405	TTGCACATCTTTCTAAAAAGTGTACACTTTTGTCTGCAGATGTCAAATAG[G/A]CTAGACACAGCTGAAAAAGAGATGAAACTGTAGCTTGTTGCAAGTATAAT
ref0002398	-	13258	4549	T	0.06578947	TCATCTCTTTTTCAGCTGTGTCTAGTCTATTTGACATCTGCAGACAAAAG[C/T]GTACACTTTTTAGAAAGATGTGCAAATTCTCTATTTCAACACAGGTAGCA
ref0002415	-	31455	4599	G	0.07142857	GATCCTGCACCCAGGGTGCCTGGTGTCCGCTGCAGATAGCTCTGCATGCC[C/G]GTGTTGGCTCACCTCCAGGTGTATTGGCTTCTCCCATAAAAATGAATTTC
ref0002460	-	10428	4645	C	0.38235294	ATTCTGAACTGATCTCCAGTAGAAGGAACACCAAGAGGGTTTTAAAAAAC[T/C]AAGCAGAACCACAAGGACATGTCCGTAGTGGTCTTCTTGCTTTATGCTCT
ref0002465	-	2358	804200	G	0.09210526	CAGTTTTTAATAGCAATACGATGTTACAGCCTTGGTGACTACTGGATTCA[G/A]AGTAAGGAGCTGTTTCAGTTGAGGAAAAACTGTACAGAAGGAAACATCTA
ref0002487	-	1647	804216	G	0.25	TCTGTGGCTGGGTTGGGGGGAGAGCAGGCAGGCACAGGCTGAGATGCTCT[A/G]GGCCAACACTGGGCTCCTCCCAATCCTGAAGCCTCATCAGTTTGTGCAGG
ref0002496	+	4371	4714	A	0.05263158	GACAACAACGTAACAATGCTGAAAATCTCAGCTCCAGACTTAAGGAGATG[A/G]CAGGGAGAAGCAGGTGAGGCAGGCATAGGACACTGTGCTAACCGGGCAGG
ref0002496	-	38674	4713	G	0.12121212	AATCTGATTTTCCTGGTTGTCTGCTCTTGCTGCAGTGAAATTTGGTGACA[G/A]GACAGCTATTCCCTTAGTAAGGATGACTTTTTAGCAGTGTCAGCTTCTAG
ref0002498	-	21061	4751	A	0.13157895	ATCTTCCTTATCACCTGTCTACATTTCTGGAAGCAAATTACTATCATAAT[C/A]AGTTTTGTAAGCTGCTTTCCAAACACAAGGATTTGGTTACTAGTGCAAAC
ref0002498	-	86810	4786	T	0.13888889	TACCAGCAGTAAAACGCTGGTGATGAGTAAAGCAAGACCACTCGACCGCG[T/C]TGTTCTCTCCCCATGCGGAGGATAAGGACGCATATGAGAAAGAGGATGCT
ref0002498	-	90743	4788	G	0.1969697	TGGAAATGCTTATTTAAGACATAGTGGGCAATCAGCACAGTGGGACATGA[A/G]AACATAGTGTAACTAGTCATGAGTATTCCATCCTGGGACCATGATAAAGG
ref0002501	-	95237	4841	C	0.35135135	ATCAGGAATCCAGCTCTGACAACACCCTTCATGAAGCTAAAGGAAGTCGT[T/C]CTTGTCCCAAAACACAGCCTGGCGTCGGGGGCTGATCCCCAGGGCGGTCT
ref0002551	-	1653	1725217	C	0.37878788	GAAGGACTGTTGTCAAATATATTACAATGACGAGATTATAAATTTGATTT[T/C]CACTCTGAGACTTGTAAACACTGCTTTTTCTTTCTGCAGGCATAAATAAA
ref0002566	+	7392	1682690	G	0.45945946	GGATTAAATTCTTCAGAGTCATGCAGTGGATCCTTCTGCAGACCTCAAAA[T/G]TATTCCCCAAGAAGGTGTATTTAGAGATATATACACACACTCCTCTAATC
ref0002566	+	12996	804430	T	0.11111111	GCGTCTACCTCGGGGAACAGGGACTCTGAGAGGGACCATTAGCTGCAGAG[C/T]CCAGGTGTGAAGAAGACAAGAAGGCAGTAAAACAGGGAACTGGGAGAATA
ref0002566	+	16260	4955	A	0.29411765	GGAGAGAAAGCAGAGAGGAAGCTGCAGACACTGCAGGTGTAGCCAGCAGA[C/A]GCGACCAAGAAGGAAAAGCCGCGCTGTCAGAGAACCAAGCGTACGTCGAA
ref0002568	+	15892	4971	G	0.296875	TCTAGTCTTAATTTAGAATATGCATTGACTTAGCAATTTTAAAATGTACT[G/A]TAAGAATGAATAAGAAGATTCTCAGTTTCTAATCCATTGTGGCAGCTAAA
ref0002568	-	16332	804444	G	0.22368421	AAAACTTAAACTAGTTTATTCAAGGCTTTGAAAATTTGAGACCTCTGAGG[G/A]AGGTGCTGGATGCTAGAAGAGTACAAAAAAAGGGGGGTCTAAGTCAACAT
ref0002569	-	460	4978	T	0.21875	ATCATTCAGAGGCCTGGTCAGTGCCAGCAGGACATTAAAGTCTCCAGGCC[C/T]GCAATAGGGCGCTGCCTCTGCTTGTCTCCTTCCGGGGGCCCCTCTATACC
ref0002571	-	14338	804460	A	0.18918919	GCACTGAAAGCTGAAAATAGAGTTTAGAATTTCCAGCTGCAGCATAATCA[A/G]GTATCTTTTTATCACAAAATCAAACAATCTCTATTCTCACAGGACCACAT
ref0002571	-	17643	4992	T	0.1	CCGGGGTCCCCTCCCTGGAGCCCCCACCTCATCTTCCGGGTCGGCTGCAG[T/C]GTGCCCGTGGCGGGCATCCCTCTTCTCATCACGGAGTGGAGGTGATGCTG
ref0002571	-	20103	804469	T	0.05555556	TGTGTGTTCTCATGGAAATAGGGGGCCTGCAGCTCTGCCTCCTGGCCCCC[C/T]TGCGCTCTGTACTCTGGACAGGTGACCACCTACTCATTCAATCGCAATAA
ref0002590	-	8642	5012	C	0.11538462	ATTTGCTCCCATGGAAACCAATAAATAGGTGGAGAAAAAGCAGCAATCAG[C/T]ACCCTTTTGAAACTTGAGGGATAAGTATATGTCTGAGTTCTCTCAAGCCT
ref0002645	+	75763	804556	G	0.05714286	TTTACCCTTTTGCAGGAGTTAATAAGACAGGTTATAGAGAACTAAACTAA[T/G]CTAAACTGGGCCTCATCTTCCTCCTCAGTTGTAACCAGGGATGACCATGC
ref0002645	-	84674	5113	G	0.17105263	AACTGTCCACCCACCTCTGGTGGAACACAACTTCACTGCAGCATCTGCGC[A/G]GCTGCCTGGGACCCAAGTGAGAGACTTGTTCTTTTTATCCCCTACAGAGG
ref0002645	+	136603	5066	A	0.13235294	GGCCTAAATTCATTTTGCAATATTCGTCAATCATACTGTTTGTATGCTGA[G/A]CTTCTCTTACAAAGGATATAATAAATCACCAGTGCTCCACAATTTATAGG
ref0002658	+	28249	804601	A	0.25	CTGGTTTCTAGAAGCACCTGCAGTGGGGAAACACCTGCAATCATTTGTCT[A/G]TAGAGCTCGAACTTCACAATCCCTAGCTGACTCCCGGGCAAATAATGTGA
ref0002658	-	62660	804609	T	0.16666667	TGTGGGAATGGGGAAAGAAGACTTCAGATCAGAGAGATTGCCTCTTTGGA[T/C]TTTGCTCTCTAGGGATAAATATTCAGGATGTGTTCAAGGGCTTCCAAGAA
ref0002665	-	7167	5224	C	0.05128205	TAGGTCACTTCTGCAGGGCTGACCCAGCATCTCCACGTGCCCCCGCGGCC[C/T]GGCGGTCATTGCATAGCACCTACCGATGCCCACAGGGGCCCGCACTGTGT
ref0002696	-	17274	5268	A	0.16666667	AGCAATTGTGAGCTATTACAAGTCAGAAATCACAACCTGAAAATGTCAAA[G/A]ATTTGAGCAACTGACAGTGTAATTCTAATCTGCCAAAAATAATTGAAAGG
ref0002699	-	15343	1563374	G	0.09722222	TTCCTTTTTTAATATAAAATCTGTATATATGAATTTCTTTTTTCTAATTG[G/A]TGCCATGACAGAGGATCAGATAATAAAGCTGAGAATTCCTAAAGTTTGAA
ref0002706	-	10168	5294	A	0.08571429	ATTCTTCTACTGCAGAAACACAAGCACGCTGACTTTATTTCCATGTGGTC[G/A]CCACAGATCCTGCACAGGAATTCTCCCCTGTTGTCCTTCTAGTGTTCATT
ref0002766	+	7881	1464412	G	0.15277778	GTTAGCAACAGAACAATAGGTAATACTCTAATGATGGCTAATTAGCCCCT[G/A]CTTCAGAATTTCAGTTCCCATAGGATGCCTCTAATGATTATTTTCCACTA
ref0002766	-	21361	5345	A	0.28947368	GCAAATGCCTGCAGGCACCAAACCTCAGGCAGGTAACAAGAATGAGTCAA[A/G]TGAGCTATGTGTTAGAAGATCCTTGTTTCATGAAAACTTCCGAGCAATTA
ref0002768	-	16624	804725	C	0.16666667	GTCAAAGAGTTTTAAACCAGGGTGTATTTGTAAGCCCTGCACAAAAGGAA[T/C]CCACAGTCATTTTCTCATGCTCCTCTCTACCCTAACACACCTTCCCTGGC
ref0002768	+	79755	5411	C	0.48571429	CTTCCGTTTTTAACGATACATGTATTTATCACTTTGAGTCTGACAAAGCA[T/C]GCAGGTCGTGGTGAAGCTAAAACAGTGTGGCCACTGTTTCATGCTGGGCA
ref0002845	-	2163	5456	G	0.09090909	ACCTTCTGACTAGTCTGAAATCCATTGGTCTGAGCTCCAAAATTATAAGA[G/A]CTAAATGCATTTTCAAAGTTATGCAATGGAAGAAATTCCTCCACCAATAA
ref0002845	+	26144	5458	G	0.11764706	AGAAGTCATGAAAATGTTAAATAAAATGGAAATTCAAGACAATAGAGAGG[A/G]TCAACAACACTGAAGTGTTAGAAAAGATAAAAAACAAAAAATTAGTATAA
ref0002849	+	22747	5510	C	0.17105263	TCTTGTGAGGAGCAGCCTTGCAAACTACATTTAAAGTGGCCTCACTCCTG[C/T]ACCCCTCCCTCATCCACAGGAAAAGTAATAAGACCACGTCAGTCCTTTAT
ref0002904	-	6907	804860	A	0.11111111	ATATTTAAAAAAATATATAGGAATAACCCCGAATCATGGTGCCCTGAGCT[A/G]GGCTGGGCTCAACAGAAACAAAGAGAAGTGGAATTGCAGGACCTGGTGAG
ref0002904	-	19922	5570	A	0.06944444	GCAACACCATAAACCTAGATGGTACATCTTGATGTGTGCTACATAAATGC[G/A]TAAGCTGATAAATAATGTTCATGGTAGAAATGACCAACCCCATGGACACG
ref0002910	-	12481	5611	C	0.32432432	TGTCTCATGCAGGTGTGTGAGGTCCATTAAAGAAAATCGCATCCGTCACC[T/C]GCTCCCCATCCCTTACCAGCCACAGTGAGGCCCTCAATTATAATGAATAG
ref0002910	+	28180	5615	A	0.34210526	ATTGCTGGACTTGCCAAGTGGTCTCAACCCAAAGTTAGTTCTGGTTACCA[A/G]CTCTGCTTTCTACTGCTACATAGTTTGATATATTTTTACTTGTTCAGAAG
ref0002956	+	17544	804929	C	0.47222222	GGCATGGTTTCTGCTCCCCTACCCACCAGGGGCTTCTCATTTAATAGGAC[C/A]GACGGACCTGTTCGAAAAATGGAATGGTTACCTCCAGTTGTTCACTTGTC
ref0002957	-	8094	5686	A	0.29411765	CCCGCCATGCACCTTCTCGTCTCTAACTGCAGCTTTTTCAACATCTCAAC[G/A]CCAACAATCCTTCCGCTGTCAAACATGAAGCTTCATGAAGCCTGTTGTGC
ref0002958	-	3458	5698	G	0.17647059	TCTGCTCCCTTCTCCTCCTCTCCGCACGTATCTCTCTGCAGTAGGTACTC[G/T]ATTCCCAGACAGGCATCTTCCTCTTCCTCCACCCTCCACAGGCAGTGACA
ref0002958	-	24605	5690	T	0.14285714	TCTTCCCAAATGAGCTTGTTAAGATGGAAGCCTCTCACTGAAGAGCCACA[T/C]GGTTCTCCACTATGTGGACACAGTGCTTTGCCAGGAGTTCCCTCTCCATG
ref0002969	-	5539	804982	C	0.0625	AAGGCCATTTGTTTTTGTATTGCATCATTTCACCGACATCCCTTGCTAAC[C/A]GCGGGCTTCTCTAAGCAGAGTCCTCAACTCTTTATTTTGGTTTCTCAGGA
ref0003036	-	16450	805094	T	0.5	GGAACTGAGAGCACCTCCTGCCCATGCCCACAAACCCACACTCACTCTTT[T/C]TCCTGTAGATTTGTTCCAGCTGCTCAGATGATGACGTTTGCCTCCTCTGG
ref0003036	+	18311	5875	G	0.06410256	CAGGGCTCCCTGACCTCCAGATGTGGGTGTCAGCCTTGCACCCACTGTAG[G/A]GGTCTGTTGCCTTCTGATTCAGGCTGACAATGCTGCTCTCTATGCCGCCT
ref0003036	-	23243	5878	C	0.12857143	TTTGGGCCTCCTGGAAGAGCCAGCCCCACCCTGCAGGTGCAGTCTGCCTC[T/C]TGGGGCCCTCTGAGCTTCAGCCTCACCCTCTCCTGGCAGAGGTCAGTCCA
ref0003169	-	740	5998	G	0.05882353	AAGAGTGGGGGAGGAGGGAAGGTTCCAGAAGACTGCAGCCCTGCCAGGCC[A/G]CCCGGCTAGCTGCAACACCCAGGCCCTAGAACTCTGGCTGGGGGGCTGCT
ref0003169	-	18844	5977	C	0.11111111	TGCACGATTTCCCCACATCGTGGGGAGCAGGGGTGCGGTGCAGACAGGGC[T/C]CGGCTGGCTGAGTGTGCTGCCCTGAGGTCTCCGAATGGTCCTGCCTCACT
ref0003169	-	20214	5980	C	0.09756098	CTCCCTTCACTGCCTTCAGCCAAAATAAAGACAAGCAACAGGCGCCTGCT[C/A]TTTGGAGCAAATAGAGGGACGGGCGGTGGGGCAGCATGGTGCGGGGCGCG
ref0003169	-	38886	805208	A	0.07352941	ATTTGAATCTATTAAATCTGTTCCGGCAGACTGCTGACCCGGGGCCCACC[C/A]TGGGGGATGGAGCACCCGTCCCATGCCTCTCTCTGCACCTAAGGAGACAC
ref0003169	-	39318	805209	G	0.08333333	GCTGATGCTACCCTAGGGTGACTGAGTGTGTTGCTGTTTCTGCAGGTGGA[G/T]TGTTCTAGGCGATTCCTGATCGGGTGCTGGGCTGAACTGTCTTAGGCTCA
ref0003169	-	52417	805212	T	0.125	TCAGCCTGGAGTTGATTCTGGGAAAAAACGGGGGACTCCACGGGACCTCA[C/T]GTGGTCTCCGTGTTGGGAGTCTCAGGGCTGTTTCTGCACTGTCATCTGAG
ref0003194	+	9864	6055	T	0.47142857	AAGCGAGGAGACCCTGCTGCAGTCCTGCGAGGCTGAGCCTGCCTCTGCAC[C/T]CCTCTGGACATCCCACTCTTTACTATTATTATAAATGCTGCATCACGGTC
ref0003201	+	18959	6097	C	0.07575758	GGTTAACACGGCAGCCTGAGGGTTCCTTCTTTCGAGGGCACTGCAGCTGC[C/T]TGCCTCTCATTATCCCCTGCTCACCCCGGCTGCTCTGTGGTTGTCCTCAC
ref0003201	-	19011	6097	G	0.42424242	GCCTCTCATTATCCCCTGCTCACCCCGGCTGCTCTGTGGTTGTCCTCACC[G/A]GGCAAATGAAGTCTGCAAAGTCCACCCAATTAGCAGGAAATTTATTTCAG
ref0003209	-	5703	6129	T	0.5	CTCTACTATTAACAAACAGTTCAAGAAGAAATGAAGGAAGCTGAATCCCC[T/C]TGGGGACATACTCAGTTTTGCCCCAGTGGGATCTTAGCAGCATCTGAGAG
ref0003240	-	47063	805351	C	0.07352941	GCCAGGCCTGCGTTGTTCTCTTCCCAGGTGGCTTTGGAGCCTAATCCCTC[C/T]GAGGGCGGGAATGCAACCATTGTGTTGGAGCTTTCTCACCATTGTCAGGA
ref0003240	+	63918	6215	C	0.390625	GGTCCACTCCCTCACCCCTGTGAGCAGCCCAGACTTGTTCTGCAGGTTGT[C/T]CCCTTCCACAGGCACCACAGTCCCCTAAACTCAATATATACATCCCAAAG
ref0003247	-	20834	6235	G	0.10526316	GCAGGCCACTCGTTAAGTGGCCAACATGAAGAAATGCAATGAAAGGCAGC[G/A]AAAACGCAAGGTTCAGAGAGGAGAGCGCATGGAAGGCAGCCTGGGGAGAG
ref0003247	-	44856	6252	G	0.29166667	ATGCGTAGAGACGTGGGCACCAGCCAGGGAACGCTCAGCCCGGTGTGCTG[A/G]TATCGAGGCGTGCGCGTGGCCTTTGTGAGTCTGGGTCTCTGTGTACACAC
ref0003248	+	13298	805385	T	0.07575758	ATAAAATGAAGGCAGTTAAAAGATAGATGGACAGAAGCCGCTGGCTGTGA[C/T]TTTGGAGGGAGTAACTGACGAGAGTGCTGGTTCTCAGAAACGGGCCTTGA
ref0003249	-	31362	805405	T	0.13513514	AGGAATCAAAAGATGAGTGTAGCTGCAAGTGTTAAGATGGAGAGAGATGA[T/G]GGCAAAGAGACAGCAGCCAGTGACTTGACTATGAAGATGCGGATAAAAGC
ref0003258	+	70186	805458	A	0.43055556	TCATGGACCTGCTTAAATACTGAAGGATGAATCTCTTGATCCCCCCAATA[A/G]GATGTCTTTATGAAGTTCAGATAAAATAGAGGGGAGTGTCAGTTTTCCAT
ref0003258	+	76177	1636076	C	0.06944444	AGAGCACTAGGTCTTCCTGATTCTTGATGCCACCAGGTAGAACTTCCCAG[C/T]GCCCTAAAACAGCTTTGTTCCCAGACATAGATAAATAGACCCTGACTCTT
ref0003273	+	40597	805527	A	0.08333333	GAAATGCTTGGCCACAACCAAGTCATCCCTGATGCTGCAGAAAAAGACGA[A/T]GAAAAAGAACACCCGTTAGGTTCTCTCTAACCACTGGTCTTATCTTACCC
ref0003282	-	14880	6427	C	0.359375	GCTTGGAAGTTGCCTTGACTGTCCTCTCACTACCTGGAGAGGACTAGCCA[C/T]CGATTACAGCCAGCCTATGGCCCCTACTTTATGGCACAAGACTAGCCAGC
ref0003294	+	34313	6444	G	0.0625	ACATGTAGGTGCTTGTACAGCCTGCAGGTATGAGGTGTGACCAGGCATTC[G/A]TTTTCCTCTTTGTCGGCTGGTACTGGCAGTTGCCGAGATGCCGCAGAACC
ref0003294	-	36360	6446	C	0.34848485	AAGGTAAATGCAGTAGCCCCACTGTCCATGGGGAATATGTTCCAAGACCC[C/T]CCGTAGATGCCTGAAACTGCAGATAGTACTAAATCCTATGTTTACTGTGT
ref0003320	+	11005	805565	G	0.19230769	AATTTCTAACAGAGCCTTTGTAAAAAGAAATTTCCTGCGACCACAGAGGC[A/G]TGCAGACCAGCTCTTCTCCCCTTGCCCATAGAGCTGTGTAGTGTTTTGCA
ref0003334	+	24931	6532	G	0.10294118	GGCTGCAGCACCATCTCACATGGTTTTCTGTATTTCTCTGAGCCTCTAGA[A/G]AGGAAAGCTTGCCCGAAGGCATTGTTTGCCCTGTTAGAAAACTCCAGGGG
ref0003335	-	6483	6545	C	0.36764706	GACAAACTGCAGTAACTAGATATACTTCTCAGCATCCATCAGCAGAACAG[T/C]CCTCCAGAACCACTGAATGATAGGGTGGTCTGGGGAGTCGCCCATCTTGT
ref0003383	-	35512	805639	C	0.41176471	GTTCTTCTCACTGGAGACCTGAAGCCAACAGGATGCTTGCTGTAGAGAGT[C/G]AGTGTCTGCTAAAGGGAATTTGATGTCTCCCGCTTCTGCTTAGCTGGCAG
ref0003383	+	48961	805644	C	0.21428571	CCTTTTCACCTTTCCAATTTGTTTCAAATGCTAAACGATTGTAGAATGGT[C/T]GATGCTGAATTCTTTGGCAAATTCTCCTGCAGTTGTAAGAGGATCAGCTT
ref0003383	-	67898	6612	G	0.23611111	GTGTAAATGTCACACTTTTAATGTATGGAAATGACAAACGGCTACATTTT[G/A]TCTTTTTTGTTGCTAAAATCAGTGCTGACCTTTGTGAATAGTGTACAATT
ref0003383	-	73003	6619	C	0.22727273	GACTGTGGTCTTCAGAGCTGTCAGCGACATCTGCAGAGCCCTGAGTGAGT[C/T]CCCGCAGGCAGGCACCTCTACCCTCTGTACTCTCAGCAAAAGAGGACAGG
ref0003384	-	23899	6637	C	0.05714286	AGGGCAGCCTGGTCCAGGCGCTCCTGCAGCTCCTCCAGGGCGGCGCTGTG[C/T]TCGGCCATCAGGCCCCGCCACTGGCCCAGGTACTGGCCGGCATCCTCGGC
ref0003384	+	60803	6653	C	0.40625	GGACGGTCGGCAGCAGTGGGCAGGCGAGGGACCTGGGCTTCTGCAGGAGC[C/A]GGAGGAGACGGATTCTGAAAGGCAGGTCTCTGCTGTCCTGCGGCGAGCCC
ref0003385	+	19921	6675	G	0.1375	TGGTCTTCCATGTCTATGTCTTCCATATTGGTGGATGTGGAGGCCTGACT[G/A]TAGGGGAGTTGAGCCTCTGTAGGATTTGGTATCCATGGGGCATCCTACAA
ref0003385	+	22973	6681	A	0.13636364	TGATTACTACCAAAATAGACGTTTATTGCAGGCAGCCTCAGTTTCAGAGT[A/G]TTCTTACCTGATAGCCTGTACCTCCAAGGTGTTCTGTGGGTACATCCTAC
ref0003385	-	24541	6684	T	0.28571429	TCTGCAGCAGTCTGGATTCACTGATCCCTTCCCAAGGTCTGTGTGTAAAC[C/T]TCAGAGCCAGCACCCTGTGTCAGGGAGCTTCATACACTGTGTTATTTCGG
ref0003385	-	73892	6695	C	0.15714286	GCTGGGCCTCCAGGTACTTGCCTGGAATGGGTTGGACTCGGGCCCTGGTT[C/T]CTCCGGGAGGCACAGGGAAGGGAGAGGAGCTGGAAACCATGGGTCTCTGT
ref0003385	-	81353	805700	A	0.390625	AAAATATTTCTAATGTGTGGAACCAGCTGGCAAGCTGAGAGCCTGAGAAA[G/A]CACAAAGAGCTGTCTGGCCGCTCCGAGATGCCCAGCGCCTCCAAGGGTGG
ref0003386	+	18365	6709	T	0.09090909	AAGGGAGTCGCATATGGCATTAATCTGTTAGAAAATGGTGGCCTTTTCTA[T/C]GAAATACAGCCAAAGATGTGTGTTCAGTTGTGGTCATTATGAGGGCGATC
ref0003386	-	21558	6712	G	0.27027027	AATTTACCACAGTGTATTGTTACATCAAGTCTGGTACTTATTTCTCCCAA[G/A]AGGGCATCTGCTTCTGGGAAAGACAACAGGGTGCCCTCCATTAATGTACT
ref0003398	+	34825	6779	A	0.07142857	CAGGGCTATGTAGCACTAGGGAGGTAGAAATGACAGGTAAGGAGTATAAG[A/T]AAACAACAAACATCACACAGAGAGGAAAAAGTGGAGGAAATCAGAAAGAA
ref0003402	-	10720	1665052	C	0.11842105	CTAAATGCCATCATCTCCCATGTCCCCAGTATTAAATAAGCCATTAGATC[T/C]TATTTCCTATTTTCTTAGAAATGTCTCTCATGTTTGCACTTGACAAAGCT
ref0003451	-	1035	1464613	A	0.09722222	GACATCATGAAGAAGAGAAAGGAAAGCATCTCTAATCCATTCTAATTATC[G/A]TCATTATGTTTCTTTCTGCTTTTACATGAAATTTATTTAGACCAAGCTTG
ref0003461	-	65564	6909	C	0.43055556	CAAACCTGCAGGTCTGTCACTTTTGCTGGCCCCCTTTTCTTTTATTGTTA[C/T]CAGACCACAAATCCGTTTGTGGTTGGGCAGGCCCCAAAGCAAGGCCAGCT
ref0003462	-	31997	805873	C	0.05128205	GTGGCCACCAGCTTCACTCCACGCCTACTGACCAGACCTCACTCCCTGGG[C/T]GCCCACTCCCCTGGGCAGGCTCTGGGTCAGCTGGGCTTCCCTCTCTGGGT
ref0003465	-	30030	1748860	T	0.22222222	CTCGACAACCCACTGGTGAACATGCATTCCACAGTGATCTCCAGGCAAAG[C/T]CCGATCTCCACCTTCTCAGACAAGGTTCTCCTTTTGCTTGGCTCTCAGGA
ref0003465	-	30113	1464631	A	0.1969697	CCTTCTGGAAAATTCAGCCTCTTTGGATGGCTCCTGAATGTACAACGAGA[A/G]GAAGTTTCCCACACAGAAGTGCCCTGTGTGTCTCCTGAGAGCCAAGCAAA
ref0003466	+	7751	7038	T	0.16666667	TTCATGTCCCAGGAACTCCTCTTGGGTCCAATCTTTCAAAGACTGAGGTC[C/T]AGACTTTCTAGCCAACCTTCTATAGGTGGAGATTTTGGTGTGGAACATCA
ref0003466	+	11600	7017	T	0.078125	ACAGCATGGCCTAGCCTAAAGGAAATTTGCTCAGAACATGTACATTAATG[C/T]TTTTATGATTCAGCAAAGTCATCCAACATAAAGCCAATTTTACAATAAAG
ref0003471	-	442	7039	T	0.08571429	AATATTAAGAGAACTGGATCCTGCAGACCTCAGTCCAACTCTTAGCTTTG[C/T]ATCTTCCTCATCAAGATTTTCTACATCATTTATTACTTCAATTAGTATTT
ref0003476	+	78655	806022	G	0.10294118	TCGGGAAATGCCCCATTTCAGATTAGATGATGCTTCTAATTTTTAAAATA[A/G]GCTTTTCGTGGAAAGCCTAGTCTGTAACAATACTTGGTGGTTGCTGAGCT
ref0003476	+	78721	806022	C	0.05882353	CCTAGTCTGTAACAATACTTGGTGGTTGCTGAGCTGGTTAGTGCAGGTGC[C/A]AACGCTGGGTAGTGTGGCTACCCCCGTAACTCTGCAGGGAAGTGGTATTT
ref0003478	-	3057	806027	C	0.27777778	TTGTGTGGAGGGGCTGATGTTGATACCATAGTTCAGAAGTTCCTCTGGAA[T/C]GGGCTCCTTTGGGTATAGTGGTTGTACATTGGGAAAAACTGATTTTGCTA
ref0003478	-	47133	7105	C	0.109375	AGGTTTACATCCAAAGGGTTATCACAGCACACTGGGACAGTTAAGTTCTG[C/T]TCCCTGCTTACTTCCTCAAGCTCATCTCCTTTCTGTCCCCAGCATACCCT
ref0003479	-	17867	7135	G	0.109375	AGGAGGGCTACTAATAAGTTGTTATTTAATGTCTACAAAGGGCAAGAAAT[A/G]GGGGAGCTCTATGTCACAGTGATGTGTTTCTACAGATCCACAGAAATGCC
ref0003479	-	26190	7142	C	0.10526316	CAGGAGTAGATGTGTTCTCAAGGCCAATGACCAGACTGCTTCTCTGTGGA[C/T]TTCTAGGTGCTGAGCTTTGCACAAGGTACCCTGTGTACCAGTAATAAAAG
ref0003479	-	35469	7144	C	0.125	CCTGCTGAGACACCACCCTGCAGGTCCGGAAGGGCAACAAGTCTGGGGAA[C/T]TGCTAGGCGAGGTTGTTCTCCGCATCACGGCCCCAAAGAGCCAAGAATTC
ref0003479	-	74437	806083	G	0.16666667	CACCACAGAACCAGGAGATTTTCACCAGAGAAGGCACTGTAAGCCTGTGT[A/G]CAGAGAGCACTGCATATATTTTAGATGACAACTTGAAACATTCTTCCATA
ref0003480	+	2837	1725271	C	0.37878788	TGCCAGGATATGTGCTTCCTATTGCCGTAGACAGTGGGGGCCTCAGATCT[T/C]CTGGCTCCAGGGGGCAATTGTTTTACTTTTCTTTTTTCAATTTAAAATTA
ref0003487	+	8629	7247	C	0.36585366	CTGTTCCTTTCTAAGCCATCCGTGGCTGGACCTGCAGAAACACAGCCATC[C/T]ACCCTCCCTGGGGTTAGTGTATGTTGAACTTGTTTTCCTTCCAGCTTCCC
ref0003487	+	21587	7223	C	0.05263158	CTGGACTTACCACTTTCTGTAGAAACAAGTCTTGCAACCCTAGCATGAGG[C/T]ATATCATTTCTCTAAGAGTTCTATAGCAACTTGACACTTTTAGCATAGCT
ref0003487	-	48249	7237	C	0.32352941	GCAGCCTGGTCCAATCAGGTGCCGACACGGAGCCCTTGGACACCAACCGC[G/C]GCTGTAGCCCGCGCTTTCTTCCTTATATGGGAAGACCTGGCTTGGACGCC
ref0003503	-	76268	7329	C	0.3	GGTTCCACAGTCACAAGCAGACAGATCAGTGTCCAAAGCCAGGCCAAGGA[G/C]GGTCCCTGGGGGGAGCCCAGAGTGAGGGTGACAGTGAGCCTCTGTCACGG
ref0003503	-	76327	7329	C	0.12857143	GCTCCAAAGTCATGAGCAATTCTGCAGAAAGGGTCACTGAGGAGCTATCA[T/C]GGCGCTGGGGTTCCACAGTCACAAGCAGACAGATCAGTGTCCAAAGCCAG
ref0003571	-	80293	806282	G	0.44594595	TGTATCAGGTCCATTCAGGATGTATTTACTGACATGTTCCAGGCTCAGCA[A/G]TTGCTTTAGGAGTATGAAAGCTATTTCTTTCCTTCCCCTATACACCCTTC
ref0003571	+	106180	806265	T	0.13235294	GGGGGAAATAATAAAGGAAATTAAATCCATATTGTACTTTCTCTTCACCA[T/C]CCTACTAAGGTTACAAAGTGTTATAAGGTCATCATACTGAGTTACAAAAT
ref0003572	+	10423	7414	A	0.25714286	TCTGGGGGGTGCAGCCCACTGTACAGCCCCGAGCCTGGCCCGAGGCCCCC[A/G]AGGCAGGTTTACCCGCTTTCCTGGTGAGGTGAACAGGCGGGAGCCGCAGG
ref0003575	+	67458	7504	G	0.13157895	GCTAACAAGAACACATGTTTTCTGAGCAAGCTGCAGAGGTCTGTTCTTCT[T/G]AGGGTCTTTTCAAATCTGCTATTGAATTTCATTCTATGACTACAGCCTTG
ref0003576	-	16257	806346	A	0.05128205	GAAACTATTAGAGAGTGTTCTCTATGTTGGAAACTGGTGATCCCTCACAT[A/G]ATCTCATCTGGAAGACCCAAGACTCTGGGGAAAAAAACTGGGCCGAGTAG
ref0003577	-	58835	806366	T	0.15625	TGCCTGGAAGTCAGGGCTCGCAGGGCCTCCGGGGAGCTCAGAGGTCTAGA[C/T]ACTGTCTAGAACCCTAAGCAGATCCTGCAGTCCCAGCTGTCTCAGCGCCA
ref0003577	-	59243	806368	C	0.28947368	TGACAAACTGCAGCTGGAAGAAAAGCTCAAGAAGTAGGAGCTTATGGAGG[C/T]CAGGAGGGGGTCCTGGGGGTGTCTGGCCTTAGCGTTAGAGCTCAGGGTGC
ref0003577	-	83769	806378	G	0.3125	CGCAGCAGGTCACAGTCGTGCCGGGCCGACTGTAGTGCGTGGGCCAGGGC[G/A]TTCTTTGCCTGCGAGGGGTGGCACCGAGAGGGGCTCAGCTTGCCCTGTGA
ref0003577	+	90084	7579	T	0.375	GAGTCTCTGCAGGGGCGAGCGAGAAGGTCGGTGAGACAGCCTCTTCCCTC[C/T]TTCCCGCCCAGAGGCCCTGGCTCCTCCATCCATCCTGTGACAGTGAGGCA
ref0003577	-	101555	7530	A	0.12162162	CCAAGCGGACAGTAATCAGATGGATCAGTCCGCATGCGCTGAAGAGCTGC[G/A]ACTGGGAAGGAGGGGGAGCTTCAAACCAAACCACGCAGTGGTTGCCTGGA
ref0003591	-	15225	806393	G	0.12162162	GTCCAACAACTGGTTTAATTAAGAGTGACCAACCCAGCCCAGACAAAGAG[A/G]CCTCAGGGTGATTCTCCAGGGGAGAGGACGCTATACTGTGATAGGGAGCC
ref0003598	+	13238	7637	C	0.20238095	AGCCTGGGACCTGCAGCCCTGGACTTGTGTTGGGGACCCCCGTGAGAAAG[T/C]AGGCTTGTACTTGGGCAGGCTGAGTGCCACCCTGGGGCCTGTTTGCTTTG
ref0003605	-	22453	7671	G	0.11842105	TTGCTATCATGCTGCCAGGTAAGGGGGGGTTGAGACATGTTTCTGCAGTT[T/G]TATTCTTCCTCACTTTAGGGACAATATGTGCTAGAGGCCGTTGGCCTAGC
ref0003625	-	8714	7684	A	0.05263158	CGAGGGAAAGTTATTCTCTGAAACACATCTTTCTCACTTCTTTAAATAGT[A/G]ATGTAAAGATTTGGTAAACTGGATATATGTAACTAAGACACTAAACAAGC
ref0003658	+	17206	7698	A	0.33333333	CTAAACAGGAAAACTGAAAATATCATCCCCTTACTTACTCTCTGTCTCTA[A/G]ATTTGTACCCTCGGAGCTGTCTGTACCCAGTTGGTGAGGGAGCAGGATGG
ref0003660	-	12075	806477	C	0.08571429	GACACCCGGCCACTCTGCAGGAGGGACATGCGTTGTCTTTCCCCTAAGCG[C/T]GTCCCAGGCTCCTCCTGGGGCCAGACTCGGATTGGTCCAGGTGGTGACAG
ref0003662	-	10422	806480	C	0.203125	ATCCTGACAGTATCTAATCCAGATCTCTGCAGGCTGTCTCTCACTCTTGG[C/T]TGCCTCTCTGCCTGAGGGCTGACTGCCTTCCACACTTCAGTGGGTTGATC
ref0003690	-	20085	7778	G	0.05263158	CCTCATCTTCCTGGAATGGAGAAGGCGCAGCTCTCAGAAAAACCACAGTC[G/A]TAGCCTGTGTCCTTTCACTCCACTCAAAGGGACCATCCAAGCTGCAGTAC
ref0003701	-	36187	806559	G	0.05405405	GTGGGTTAATTTGTGTCAAATGCAAAATGTTATCTCTAGGAATCAATTTT[G/A]ATTTACTAGTTAGCCTGCCACCTCTAAAGAAATAATTCTTACAAGCTCTC
ref0003702	-	68218	7879	A	0.27941176	GCAGGTGGGTGCTGGGGCGCGGCCAGGGTGGATCCAGAACATGGATGACC[A/G]ATCCGGACACTCTCCCCTGGGTGATCCTAATTGTAACAGTAATCATAGTA
ref0003702	-	104868	806584	C	0.45833333	CCGGAATGTGGCAAGTGTGGATGGGGACTCAGGCCAGATGTGCATCAACA[C/T]GGAGTGGGGTGCCTTTGGGGATGACGGCTCTCTCAGCATGCTCAGCACCC
ref0003705	-	51136	1593174	G	0.25	GCCCCGTGGCTAACAGCCCATTGCATCTGAGTCAAAGTATAGAAGGGATG[G/T]ATGAGCTGTGCTCGCAAGGCTGAGCGTGATGAAGACACTCTTCTCTGCTC
ref0003706	-	75260	8034	A	0.203125	TGTACATGATTCAAATAGGCTGTAACTTTTAAATGTAAATACAAAATGAA[A/G]TGCCCTAGGTTTCCCGAATACTTTGTTCATCATTCTAAGTCAGCAACAGA
ref0003706	-	112676	7988	T	0.37878788	AATGAAGAAACACATTACAGACAGGGCCGTACAGTCACCCTTGGTATCCA[T/C]AGGCTTCCTAACTGTGAATCCAGCCAGCCACAAAACCAACTATTGTTGGC
ref0003706	+	112747	806752	G	0.05882353	CAGCCAGCCACAAAACCAACTATTGTTGGCTGAATCTGCAGATTTGAAAC[A/G]TGTGGATATAGCAGGCTAACTGTAGTCTTTGGACTATGCCATTTTACAGA
ref0003706	-	121850	7993	G	0.48484848	CTCTTCTGGGGTGTGCTCACCCTGCAGAGGGATCCTTTGCCCCTGTCGGT[G/A]GCCCACTGCTCTTCTCCCAGTGAACTGCCATTCCCCAATTCCATCCTGTT
ref0003707	-	7966	806797	A	0.10294118	CTAGGGGGCAGCAGGCGCCGTGGTATCGAATGGGCTGCAGCTTCGGCATT[G/A]GTGCTTGGGTGTCTCACGAATGGCTGGAGTTTGGTCTGGCTTGGTCTGCC
ref0003730	-	2505	8062	A	0.20833333	TGTCTATGTAAGCTTCAGAATACTACCATCAGATTTGACCGGAATATGCT[G/A]TCTGTGTTTTCTACGACACCAAAGCACTGTTGCTTGTACACCAAGAGAAA
ref0003730	-	25116	8064	A	0.14285714	AGGCACTGTGAGCACACAGGTGGGGAGGAGCAGCTGAGGATCCAGGTGCC[G/A]GCCCAGCCCCAAGACAGACAAAGCCTCTGGTTGCGAGTCTCACCCCCTTG
ref0003730	+	42941	806836	C	0.36764706	TACTGTCAGCCTTGGTCTTATAGAAGGGGGCCCTGCAGCCCACAGATGCC[T/C]AGGGTTTGTGTGGGGCTGAGCCGAGTATGAGGTTTGAGGTTCACTGTCCC
ref0003731	+	7371	1748933	G	0.05882353	ATCATACTGAAACCTTCATGACGAAGCCCTGAAGCCCCCCGGGCCAGCCT[G/A]TGCACCCCGTCCCTGCCTGGCGGGTGTCAGGGAGCTGTTTCTCTGTCCAG
ref0003731	+	20706	806846	C	0.05882353	ACACCTTTAAGCTTCTCTGTCTATTCCTGAAGGAAGACCCATAGGTAATA[T/C]GTGAAGCTTCCCAAGGGTGTTTCTTCGGTCAGTTGCAGGTTTCAGAAGGT
ref0003731	-	23506	8090	G	0.10606061	CCATTTCACACTGCAGCATACTCTTGGGTGGCAAGAACCAACTCATCTTC[G/A]TGTCCCCACAACTTCCCCACTCTAGCACTGAGACGGTCTCGCGTGTAACT
ref0003753	-	6467	806872	G	0.17647059	GACAATTTAATAGTAATCACAACCATACATTAATTATTTTAAGCTGCAGG[G/A]GTAGGGACAGATGATTGTCACAGATTCTCTCTGAAGGTCCCTCTGAGACA
ref0003783	-	1879	806888	A	0.08823529	CACTATTTTTTTAATCTGGAAAATCCCCCACCTCCTCCATTCCTGCACAA[G/A]ATTTTCTGCCTGAATGACTTTCAGACTGAGGGCCATACACATATTTCGTT
ref0003803	-	36843	806917	T	0.15277778	TTCCGTCCTGCTGCTGCATGGCTTCTTGCTGAGGGAACCCTGTAGAGTCA[T/C]GCCACAGCTTTCTGTACCAACTCCCAGTCCCTGAGTGGAATCTGATTTCA
ref0003804	-	26881	8222	G	0.5	AGCCTAGAGGGAGAGGCAGAGAGGCCCTGCAGGCCAGTGAGTTGTGACAT[A/G]GGAGTCTGAGGAACCTGCTCCAGGCAGCCGGGAGCACAGCAGGGGCCGCA
ref0003804	-	38354	8229	G	0.45454545	CTGCCCCAGCACCTTCCGTCTCTAGTTCTCGGAATAAGTGGAACCTTAGC[A/G]GTCACCAACCGCCCCCACCCTCGACATCTGGATCAATCATCATTAACAAT
ref0003804	-	39909	8233	C	0.19736842	CCACAATCTTCTGGGAGGATGTATTAAATGCGTTTTGGAGTTAACAGTAT[C/T]TTCACCTGACAATGGGTCCATCCTGAGGCTTTGTGTCTGTCAGCTTACCT
ref0003805	-	12525	8246	A	0.27027027	AGTTTAATGTAAATCACACCAAGCCCTCTCACTGTTTCTCCTTTACCCTG[A/C]TGCGTGTTTTCTTCATAGCACTTTTTATTACCTGAGAGCATATGTTTATG
ref0003815	+	3142	8285	T	0.35714286	CACTGCAGGAAGCAGGAAGCAGGAAGGCCCTGGAGGAGGCGTCTGAGGAG[C/T]GGAGGCTGAGGGCAGAAGGTGGTCGGGCTGGGGTGATGGCAGAGGAGAGA
ref0003885	-	3852	806985	C	0.23684211	ACAGGAAATGGTAAGGGGATTTTCCCTATTTGAGGAGGCACTGTTAATTT[C/T]TGAAGCATCAGACCCTCATGTAGAACTGTACACAAAGTTTGCAGCAGCCG
ref0003918	-	56154	1682748	T	0.28571429	AAATATAACCAAAGTTAAAAAATAATAATAAAATACAAGCTTATGTGTTG[T/C]GACCAAAGAGTGAGGTCACCATGCTAAAGATAATCTGACCTTTTGGAAAC
ref0003922	-	2115	8391	G	0.12121212	GTCCTAAACTGTATTCTCCCTCTGCAGGGAGGATGTCAGGATGAGCTGAC[G/T]GTTGGAAGCAGAACTGCCTTTACTGGGTCCTTTCTTGCTTTATCCCACAA
ref0003922	-	5989	8403	G	0.09090909	CAGATCTCCACAGCGGGCCTAATTTGTTTCTTATCTTTGTGCTAGCCTCT[G/A]CTCAAATACTACCTCTTCAGAAAAACCTCCCAGACACCATGCCTGTATTT
ref0003970	+	27305	807149	A	0.07894737	AACCTTGAATATAATTTGAAGATCAACCCTTTAGGGATGGGAGTTCTGCT[G/A]TACTTGCCCATCACAGCAAATTTTCTATGGCAGAAATCTTCCATAGGAAG
ref0003970	-	27329	807150	A	0.05714286	CAGGTCAACATGTGGTCTGCAGCTCTTCCTATGGAAGATTTCTGCCATAG[A/G]AAATTTGCTGTGATGGGCAAGTATAGCAGAACTCCCATCCCTAAAGGGTT
ref0003981	+	13199	807172	T	0.40625	GTTGCTGCGGGGTCAGTGTGGCTGGTGGCTCAGTGGGACCCTGCCCCGGC[C/T]GTGCCCGGCACTGGGAAGCATGCTGTCACAGACCCACTTACACTGTGCTG
ref0003982	-	26090	8553	A	0.05128205	TTGTGATATTGAAATATACCCAAATTTAATTTAGATTTTAATGTCTTGTT[G/A]AAAAAAAAGACGAAAAGAACAATTTTGGTAGAGGAGGAAATTTTGCTGCC
ref0003985	-	21108	8571	G	0.08108108	ACTGCTAATGTGCTGCAGCAGGCAGTTGTTATTTCTTTACTGATTACCTA[A/G]AAATGGATTATTTTTGAGGAATGAACGGCTCCCATCATTGACTACAATAT
ref0003998	+	22216	1851740	A	0.07692308	CTCAACTTTGTGTTAAAGTTAAATGTTAGAACTCCGCAGGAAACACGCAC[A/C]CTGGGTGTACAGGGGTTAACCTCTGAGCCAGGGTCAGGAGAATTGGGAGT
ref0004014	-	24047	8631	G	0.125	CCATGGCCTCTCCCACCAACTTGATTTAAACTGTGAAGCCCCTACCGGCT[A/G]ACTCTTGGACTCTCTTGCCTTATTCTTTGTCCAGGGTTCTCTGTCTTCAG
ref0004014	-	24878	8634	T	0.10606061	AGGGAGCTGCAGCCCCTTCCAGAGTCTTAACAAAAGACTCTTCAGAACTG[T/C]TTGGTAGTATTCAAGTCCTCGGCTGCATGTACACTGGCCACCTAACTTGG
ref0004035	-	864	807278	G	0.125	TCAATAGTAGGTACCTCTTAGTTAGGAGGTTATTTGGTCTTTAAGTAGCA[G/A]GGAGCGTGCTGTTTTCTTTTTCACTCTTGGCATTTATTCAGGTTCCCAGG
ref0004131	+	12317	807335	T	0.07352941	CAGCCCTGACTCATGGCCTTTCTTGAGGGCTGCAGGGCTGGAGCCTGCCC[T/A]GGTGGGGGGATGAGAACCACTGTCTCAACAGTGGCAAGTCCAGCACCGCC
ref0004131	-	33736	8736	T	0.14102564	GGTGAGTTTCTGGTCCCTGGTCTCTGAATGATAACCCTTAAAAAACTCAG[C/T]CTCAAAAATGTGATCCCTGGGAGACTGGTGTCCAGGAATCTGGCTAGCAA
ref0004131	-	66938	8754	C	0.0625	GGGCCCCTCTTCTCTCCCTCCTCTCCAAATGTTTTCGCATCTGTTAATCC[C/T]GGTTGGAAACCTCAGCAGATAAAAGTCATGTTCTGTGTAGATTGCTCCCA
ref0004131	-	81641	807352	C	0.10810811	GGTAAGAATCAGACTTTTTGTTGGCAGCTGCAGCTATGTAGGAACCAAAT[C/T]GAGGCTCTTGCTGTTTTGGGTTTGTATATCTCTCTGTGCCAATAGGATTT
ref0004133	-	15553	8781	C	0.0625	AGGGGTCAGAGCCCTAGGCCCTGCAGGGCTGACGGGCTGTGAATTCTGGA[C/T]GTCCTGCCCCAGTCAGCCCGCGGGGTGTCCCTGCCTGCCTTCCGGAGTCA
ref0004133	+	49302	8794	C	0.08974359	GCTTGCCATCCCCATCTAGGCAGAGGCTGGAGGGCAGTCAGAGAGGCTGG[T/C]AACTGAGGTGGGGCTGAAGGCTAGGGGAGGAGGGGCTCCCAGGGCCGAGA
ref0004135	-	87872	807409	G	0.05263158	AGTAAACACACCCGTTACTGCAGAAGCAAAGTGGAGGTGGGAGGGGAGCT[C/G]TGGACACTTCGGGTGATGGGTCCCATGCTTAGAAATGGGGGCCCCGGGCA
ref0004140	-	32813	1851763	G	0.13636364	TGGGTTCTGGTTCTGTTAACTACTGAGCAAACTCAGTGTCAGTATTTCCC[G/A]TGGTGCTTACATTTCTGTCTTTGGTGCTGGGAAGATGAGTTTGATTTTGT
ref0004140	+	54971	8881	C	0.05128205	ACCATTCACAAGAAGACTGGGTCTAGCTGACCTCCTATCTGAAAACCAGC[G/C]ACCTTGAAGGCCCCAACTCCTGGCTCTTTATTTTTTTCATTTACTTTCAA
ref0004140	-	65305	8885	C	0.33333333	AAGGGCTCTGAGGTGAGTGGTGAACGGGGGGCACAGATTGGTCCCCAGGT[C/T]GGTGGGCAGGACTCTGAGTTCCAACCCTGCCCTCACTACCTGAAGCAGGA
ref0004140	+	82380	8892	A	0.07894737	CTCCTTCCTTCCTCAGACCTCCCTCACTCTGCACCACTGCAGTGTTCCTG[A/G]AAAGCAGTACATGAACTGAATTTCGGTAAAGCAAGGCCCATTCATTCTTC
ref0004140	+	90481	8896	G	0.13636364	CAGAACCGTAAATACACACCACGATTTTACTTCTAGTCCCACTATTAAGA[G/A]CACAATGGGTATTTGAAAGGGATGGGCCCAATTTCTCATAAACCCAGAAA
ref0004153	-	498	8905	A	0.39473684	TTCATGAGGATACGTCCTGGATCAGGGACTTCCACTGTCCCATGACTCCT[G/A]GTGTCTCCTACCCCTATCTGTATAAATAAGTGGGATGACTATGAGTGTCT
ref0004157	-	7266	807471	G	0.07142857	GGCAAAGGAATTCTGGAGAAGTGGACAAAAGCAAAGGAGTGAGGTGCCTC[G/T]TCCGCTTGAAGAACTTTTGAGTTCTTTTCTGGACACAGTGAGGAGCCACT
ref0004204	-	7338	8963	C	0.05263158	TTGGGGCTGTAAGAGGCTGTGGTGGGTGGCGGCCCATCTGTATTCCAGGT[C/T]CTCCCTGGCTGGGCCTGGGCCTGACTGGCCTGTGAATGGGAATTCAAATA
ref0004204	+	8510	807495	C	0.25	TGGACCCAGGCAGGGCGGGGCCTGTGTAGCTAAGGTGTGGCTCCCCTTCT[C/G]AGGCCAGACCCAGAGCCTCAGTCTTGCTGTCCTCTTTCCTTGCCTGAAGT
ref0004204	+	10113	807489	C	0.3125	GGGGTCCCTGCAGGGAGTGCCCTGGGATTTCAGAGCTGGGAAGGAGGCAA[C/T]GCTAATTTCCCTGGAGCAGGGTGGCGAGGGAACCCGAGTGGCTTCCCCGA
ref0004205	-	1855	8965	T	0.390625	GCCTGTTCATGTCCTAGAGAGCTTATCTCTTCTCAGCCATTCACATGAGG[T/C]TCCCTGAGTACTCCATGCATGATTATTAGGGGGCCCTAGAAAGCCCACCC
ref0004229	-	1067	807522	A	0.203125	AATAATCTTAAACCACCACACCTGATAGCACAACCCCCAAGAAAGACAGA[G/A]GTTGCCAAGAACTACTCCCAGAAATTGGCAAAAATGCAAATAATGAAATC
ref0004389	+	34654	9035	G	0.15714286	AAAATACATACATATTTGTTGCCATGATTTATACCTTGACGAAACTGCAG[G/A]TAAAGTTTATTTAGAACTTAGTTTTGTCACTAAACTGGAATTATGGGAAA
ref0004390	+	494	9069	G	0.13235294	TCAATTGGCCCTTTAAGCTAAGGCTCCTTAGCCCCATCTCCAGAGAAACT[G/C]TAGTTCATTTACAACAGAGGCCCACGAGGTGGCAGCATGGAGCACTACAG
ref0004390	-	6591	807559	A	0.48529412	TCAGTTGTGTCCAATTCTTGTTTTCAAAGCAAACTGTAGTTTTCTCTGCC[G/A]TGGAGAAATCTGAAACTATAGGATGGCAGTTCTGTCTTGTAACAAGCAGC
ref0004391	-	4792	9089	G	0.05714286	TGAACTAATGTTTGTAAAGGGAGTATTTATTGTCTACTAGTTCTTACATA[C/G]CCCAACATTTCACAGCAGCATATTAAACAGGAACTAACTTGATTTGTGAG
ref0004391	-	4905	807578	T	0.12121212	AACGTTAGCAAAAATCAAGCTGACAGGCCTGCACTAATTATCTTTGGTAT[T/C]ACAACACTGCTAATGAAGCTGCAGTCTTAAAGATAATAGAGGTGAACTCA
ref0004391	+	14730	807565	A	0.48529412	CCCAAGTGCTTACAGCCAACTTAAATGTCTGCAGCTCACTGAGTAGTCCT[G/A]TAGGTAACATGACAGGCCTGTTGGGTATTTTTTCAGATCTTCATCTTTAC
ref0004394	-	14130	807584	T	0.11538462	CTTTTTGGGCTTAGAAGCATCCACACTGCCCTTACTGCCTCTCAGGAAAG[T/C]CCTTCCCAGCTGGTGAGAAAAGGACCCTGCTGTTGAAGAGCTGTCACTGA
ref0004394	+	20328	807587	A	0.06060606	TGCCAAGGGGGACCTTCCAGTTCCCCTGTCCCTGTGGTAAGCCCCTGCAG[A/T]CCCATGCCTCCACAGGAGGCCCTCCAACATTAGTAGGTAGTTTTGGTTAG
ref0004451	-	37639	9195	C	0.0625	ATGTGTCCCCTTGCACCAGTGGCTCCCAGGGCTTATGTGGTCTGCAGGAG[T/C]AGGTACAAACTATGAAAATGTCATGCCTGCTCTTGCTCCACAAGCTCCAG
ref0004452	+	49150	1563492	G	0.075	CGTCCAGGTTTCCTTGCAGGAAGTCAGGTCCATCCTCCTGGCTGCTCCCT[G/T]CCCCCCCCCACCCCTCGCATTAGAGCCTGCAACTTTGAGCTGGAAAATCT
ref0004454	+	44169	9249	G	0.11428571	AGTGGGCAGTTCCACATACGTGTCCATCCGTGCCTGAGGCCCCCCTGCAG[G/A]CTGAGGGGTGGGCTCTAGAGGCTCACTCTGCTGCCCTGGTCCCCTGTGGG
ref0004454	+	45158	9251	G	0.11428571	CTCATTAAGCATGAAGTGGGGGAGACACACAGGGGGGCCGCTCTTGCGGG[A/G]GACGTGGGCCCTCCGGTGGGGGGTGCACAGACCACTTGCAGTCCCTGCTC
ref0004454	-	45245	9252	C	0.46875	AGCTAGCCCTGCAGGCCCCCTCTCCCGTGGGTGTCACGGTGCCCCTTCAG[T/C]GGTGGGCTCCTCTACTTGGCAGGCAGGCAGAGAAGAGAGCAGGGACTGCA
ref0004524	+	254	9298	C	0.08333333	AGTAGAGTTGAGAACTGGAGGGAACACAGGATTTGACAGTAAGGACACTG[C/T]TGTGACCTGTGGAAAGTCCCTTTCAGCGGGCACTGTGTCCCGGGGTCATT
ref0004534	-	5956	807751	T	0.05	TTTTTGTTTTGTTTTGTTTTCAAAATAGACCTGCAGAAACATCATGTGAA[A/T]GTTTGTGAATACAAAGTGAGTTTCTTGCTTCTGGAGAAATTTCAGAAATG
ref0004549	-	29735	9389	C	0.12121212	GTCCCATAGCTTATTGGGACTTCCAGGAAAACTATAGTGATTGTAGGCAA[C/G]CCCCAGTGATCATCACCTAGTGATCTGTTCTGCAGGCTTTGGAGAGGGAG
ref0004617	-	9548	9445	G	0.25757576	TATACCCACCTTCTTCACTCCTTCTTACTAAAGTCCAGAGATCCTTAAAC[A/G]TTGACCTTGCTTCAGTATCCAATACCAGCTCCTGATGCGTCTGGTCCTGA
ref0004620	-	4052	9472	A	0.23684211	CCTGTCAGCAGGTAAATCGGGCAACTCTTGAGCTGCAGCATGGGTCCACC[A/G]TTTGTGTAGAATGTCAGCGTTTGGTTCCAAGGTTCAGTCCTTCCTCCAGG
ref0004621	+	6891	807871	A	0.29166667	TTTTCTTTGCTTGTAAATTGATTTCTGTTTGTTTGTTTTGCTCCTTTCCT[G/A]TTTCTACACTACATCTCAAGCATTTTCTGCTTCCCTCCTAGACTGCAGCT
ref0004632	+	1511	1464927	A	0.078125	TAAGAACCACAAGTGGAGGAACTGATCTGTAATTTCGATGAAGAAATTTT[G/A]GTAAATAATTCTTTAGAAGGGTGTGGAGGTCACCTATAGTAAATGTGTAA
ref0004638	+	1905	807898	T	0.06756757	GCACATGAAAATATTTGTAAATTTACATATATATTTTTCATCTTACAGTT[T/G]ATGACTTTTTTATTCTCCCTATGAAATCTTTTTGTACCCAGCATAACACA
ref0004641	-	6524	9520	C	0.05128205	GGCCTGGGCTTCAACATCGTGGGCGGAGAAGACGGAGAAGGTATTTTTGT[C/T]TCCTTCATTCTGGCTGGTGGACCAGCAGACCTGAGCGGGGAGCTCCAGAG
ref0004648	-	41228	9539	A	0.05405405	GAAAAATTACTGATGGACATCAGTTTCAGCACGATTTAGAGATTAAAGAG[G/A]AGCCAAAATAAAACCGCACACTGTATTAGAAATCGCTGTACACAAAATGT
ref0004648	+	47319	807926	T	0.46875	TGAGTCAGTGAAGCTCCGGTCCTTGACTTTGGTTGTTGTTTGTGTCTGCA[C/T]GCTCTCCAGGCAGAAGTTTCACCTAAACAAGTGCTGCAGGTTTCGTCTCT
ref0004661	-	21763	9635	G	0.43421053	GCAGAGCCTGACCCCAAGCCTCGTCCTCATTCCAAGAGAGCTGCAGCTGT[C/G]TCTAATTCGGGCATGATTAGATTTGAGAAAGGTCACTCTCTCCCTCAGTC
ref0004662	-	45732	9652	A	0.0625	CTCAGGTAAAATTACTGGGGCTTTTACAGGGAAAGTGAAGCTTTCTTAGC[G/A]ATGAGAAACACTATGAAATGAATGAAAATATCACACAACAGCACAAACCC
ref0004744	-	1433	9729	G	0.18571429	TGCAGGCACGGGTCCAGGCAGAGTGTCGGATCTGGCTTGGAAGGGGCTTC[A/G]TGGCCGGTATCAGGGCTGTTTGACAGCCAGCTGTCTGTCTAGGCTGGGCC
ref0004822	-	7267	808181	T	0.05882353	CCTCTTGGGTTGGATGTCCTGTCCAATGCCAAAATTCTTGGGCCTCTTCT[G/T]GAACAGGGGGTTGACCACCTTCTTGGCCTCCTGCTTCTTCACCGCGGCCG
ref0004822	-	25981	808168	A	0.32432432	TTAACTTTTATGGAGGAAGAAATCAAGACTTGTGGCTCCCCTGGGCTTCC[A/G]TCTTCTCGTCTGGGTGTGTGTCTGTCCACACGAGCCGTGGGGCACTCTGT
ref0004822	+	27626	808169	C	0.05882353	ATTGTTAATCAGGACAAACACCCAGGTGGGGGGCCCTGGAGGGGTCTTCT[C/T]ACCTCCAGCGTGGGCTCCACAGCAACCCCACAGCAGACGTGGGCCTTCCT
ref0004825	-	28424	808211	C	0.140625	CTATGAACTACCCCAAATCCCTTTGATCCACAAAGAGCACCCCCTGGATG[T/C]ATGGGTGCAGCACTTACTCTTCACACACCCCTTCGTGCAGCTAAGAGGCA
ref0004826	-	3210	808231	A	0.19117647	GAAGGATGGATAAAAGCACATGACCAACCCCTGACCATGCTCTGAGGAAG[A/G]GATGGAGGAAACTGGTATGCATGCAAGATGTCACAACATGGTGCATTTGG
ref0004826	+	11886	808220	A	0.14705882	TCTAAAGTCAATGGTTTAGACAAAAGGTGTTTGACTCTGAGGATAAACAG[G/A]TGCAAAGACCATGGTCTCCTTCTGGAGCGACCAAGTTGTTGCTGTTCAGT
ref0004826	-	14980	9827	T	0.14473684	CTTCCTCTAAGAAGCACTTTGGCAATGTCTTCTCTGCAGAAGACAGGAGA[C/T]ATGTCATGCAGGGAAAGTGTTTGAATCCCTATCTGGAATATTCCAGGACT
ref0004870	+	2483	1851839	T	0.28205128	AGGAGACTGCCAAGTGATGCCCAGCTTACAGTTAAGTAACACAGATGGAA[C/T]GGAACAGATCAGCAGGATAATGCACCACAGGGAGTGCAGAGAAATGAGGA
ref0004875	-	66116	9960	T	0.3125	TTCTTTTCCCACCAGTAGCAGCCTTCTTCTGCAGCTCATCAACTACACTC[T/C]CTGTCCTGAAGTTCAGTGCCACCATCAACACCCAAAGACTCCCAAGGCTC
ref0004875	-	78770	9966	C	0.203125	TACTTTATACTTCATTGTTGTTGAGAGATGCACTTACACAGACAAGGATA[C/T]ATTTGAATGCCGGAAACAAAAAAGATGAGGAAACATACCCTCTTTAGGAA
ref0004876	+	4745	9990	G	0.22857143	ATCATGTGACATAAAAACGTTGCACCCAAGGTACTAAAACCAGTCACCAC[G/A]GTCAACAGAGAACTTTACAGAACAATCTTCCGACCCTCATCAGCCAGCCA
ref0004876	-	29610	808296	A	0.08974359	GCTTAATTTTGCAAATACAAGAATTTGTATCTAACTTGGAATTCATTTCA[G/A]TCTGAGAGATTAGACTGGGAAGACGTCCTTAGAACTGTGGGATGTCTCTC
ref0004876	-	63721	808309	A	0.22727273	TGGGGCTCCTTCTCGCTGATACAGCGCTGCCCATATTTTGGGGGAGAAGA[G/A]AAAGTATTTGCAAAATATGCAAGGGGATGAAGAAGCAGAGGCATCCTCCT
ref0004876	-	67836	9997	A	0.48611111	CTATTAAATCTCACTAGATCTGCAGCCCAATTTTCACTGGACTGCCCTGA[G/A]TTATCTCACTAATGTGGGCAGGAAATGTAATTCGGCAATTATCGAGTACC
ref0004883	-	66975	10040	G	0.47222222	TCAGAGAGAGTGTTATGTTGGCTGAGATATCAGGAATTTAGTGATGATGT[A/G]TAGCTGCTCATTCATAGCGCACCATCCGGTATTATATACTAGATTATATG
ref0004883	-	77463	808347	C	0.203125	AAAGGCCACGTCTCAGTGCTTCCTGCTTTGAGATGGTGCTGATCACCAGG[C/T]AAGTCTCTCAAGGCAGCTTAGACACCCTTGAGTCTTTGAAGAGCACTCAA
ref0004901	+	28155	10066	A	0.33333333	TAAAGTCACCAGGAGAAATCCTTGTCCAAATACTGCAGTAGCTCCCTGCC[T/A]GGTGGGGTGCCCTGATTTGTCCCCGGGTCCCAGTTCTGATCAGACTCAAC
ref0004902	-	12952	808371	A	0.21621622	TGAGAGTCAGCAGGGCCCAGAGGAGGGGGGCAGGGCACTGCTGTCGGGCC[A/G]TCTAAGGACACATTCAAGGCTGGCTGCAGAACTCAGGAATTGGAGTCATA
ref0004902	+	21696	10084	T	0.15625	GCAGACTCAGTTGTTTGCTCAAATACAAAAGCCCTGCAGAGTACAGAAGC[T/G]GGGGGTCATATGCTGAATGGACAGGTGAGTGGGGGAGAGGCTCCCTGGCT
ref0004978	+	11577	10181	T	0.14705882	GATCTGAAGGAAATCAGGGCTGCAGAAATGTTGATCTTTGTATTCCTGAA[C/T]GCGTAATTCTGTCTCTTCACTACACAGCCAGACTCACTCTCTCGGCCTCT
ref0005041	+	50181	10229	C	0.15277778	CCCGGCTGGCCTCTGGATTTATTTCTCCTTTGTTGGCTGTGCTGCTGCTC[T/C]GCTCTTTATTCGTATTTTCAAGGAAACACAAGTAAAGCGACTGTTCTTTC
ref0005048	+	24178	808512	C	0.09459459	TCTCTTTCCCCTGGCCTCCAGACCTGCAGCTGCTGTCAGCCGAGCCTCTC[C/A]TCCAGCGACCAAGCTTCATGCACGTCCTCCACTTTCCTGTTCCTTGCACT
ref0005105	-	58380	10404	G	0.26470588	TCTCCTTTGACCTTTCATTCCTGTTTGTGACTATAATCAGAAAATTTGAA[A/G]CTGAGCTAAAAGTACAGGGAGGAGGGGGTGAGATGCTTTATTGTCAATGT
ref0005105	-	103354	10369	T	0.09090909	AACATTGCTACTATATTCCAAAGTTTTCAAGCATATTTTACCACTTATTT[C/T]CAAGTACTTTTTTAGGTTACCATTTTCAAGTTTCAGATGGAAAACCTAAA
ref0005114	+	22709	10441	C	0.14473684	GGGTCTACTGTACCCAGAGCCCCTGCCCCTGCAGCAGTCCACTGCTGACC[G/C]GCACCCCCTCAGGAGACACTCAGGTACAGTTCCGTCTCAATCTCTGTGGG
ref0005125	-	39530	10505	G	0.44594595	GGCAATTCTTAGAAACAATTTGGCAATGGGATGTAGATTTGTAGTTAAAT[A/G]AAAATTGGAAATAATGCTTGGTTATTGTTGCCATGTTGGTTCCCTATCAA
ref0005127	-	11290	808702	T	0.43421053	CAGCCATTCCTCCTACCAGGACCTGCCTGCAGGGAAGGGCTCCTCAGTCC[C/T]TTGAGTCAGCAGCGTAATGGAGAGCTTAGCACTCTTGGCCCACTTCTGCG
ref0005132	+	1027	10579	A	0.08571429	AATCGGAATACAGACAGCAGAAGGCAATCAGCATTAAATACATCAACACA[G/A]TTTACAAACGTTTTGCTCGGAGGACCAGCACATCGCCACCCACACAGGGC
ref0005146	-	11224	808771	C	0.13636364	TATTTTTTTTCTGACCCTCCAAAATTAAGGATTTCTGTTTCAACTCCCCC[C/T]TACCCCAACCCTCACCTTCACTCAGGCTTTGCAGTAAAACAGTAATAATT
ref0005155	-	38208	10643	A	0.078125	GGATCACTTTTCCCCTTCCTGGTGGAGTATCTGTGTTCCAGCACTACCTG[T/A]AGCCTGGGGAGACAGGCAGGTGTTGAGGTATGGTCCTTGAAAACGTCAAG
ref0005155	+	46903	808804	G	0.1969697	GGCGTGATCTGCAGTGCATGGAGATAAGAGACACCCAGAGACAGCGGCCC[G/A]GAGGCATACCAGAGCCAGGTCCAAACTAAAGCTGGAGGCCCAGGCCCACA
ref0005204	-	12628	808883	A	0.17647059	CTGCTGGCTCTGTCCCCGCTCCCCTTTGGTGACTGCCATCACAAGCCCAG[G/A]ACTCGGGGCAGCAGAGACTGAAAACCCCGACAAATCCAAGCTGAAGCCTG
ref0005208	+	471	10796	G	0.16666667	GACCTGTTCCTTTCACCTGCCCAGGGAAAACTGCAGTCGACACAAATGGG[G/A]CCACTCCCAGGGGACAGTCAGGCTGAAAGGGCCCTGTGTCTTAGAGGCTG
ref0005246	-	29457	10958	T	0.0625	AGCAAGTTTGCATCTTGGATGCTTGTCTCTTTGGACTGAATTTCCAGGCC[C/T]GGCTTACCTGGATCTCACCTACATCTATGCCTCAGCCTCACCTTCCCTAC
ref0005246	+	80526	10987	C	0.41176471	TTCCCTTGTATCTCAAATGACACCAGGTAAGGCTGCAGAAATCACACTGA[C/G]GGAAACCTCCAAAAACAGAGAAACAAAAAACCCAGGAGCATCTGCTGTCT
ref0005246	-	87889	10997	G	0.28787879	TAAAATGCAAGGATCTGCTCTTGACCCTCTGGGAGCCCTGCAGTGACTCA[G/A]CCACTTATGATCATCCTGTTCCATCAGCAGGAAGAGGGGGAAGTGTTAGC
ref0005246	-	90501	809025	A	0.17948718	TATAGTTTGAGTATAACCTGGAAATGTATGAACTTGGTCTGACCCTTAAA[G/A]GAAAGGAACCCTCGCTTATACCTGACTTGGCCCACCTGACTGTGGTGGGT
ref0005254	+	107147	11010	C	0.11538462	TGCTGGGGGAGCTGAGGTTGGCACTGGTAAGTTTAGCTGCAGACAGAATT[C/T]TCCCCTTGCCATCCTCAGCAGTGTGCATTCAGGCATTTCTGCCCAGGCAC
ref0005259	-	3538	809076	A	0.3	GCTTTGCTTAGCCAGATGGATGTTTAAGGAGGATGAAAACATTCTGCCAG[A/G]ACTTGAGTCTACACTTGGGGCTTCATTTCCCTCATGAATGACAAAGTCAA
ref0005277	+	47742	1465090	G	0.15151515	GATGCAGAGCAAAAGCAGTAATGTGATAAGAGTCTGAACCAGTCTTACCT[A/G]TGGTCTTGAAGAGTCTTCTAGAGAGGCTGGGGTCAGCAGTGGTTCACCCT
ref0005277	-	51748	11078	C	0.09090909	AGCTAGTTCACGGACTAGTTTTTTAAATACTTTCTGCCTTCAGTAGAGAG[C/T]AATGGTTGACATTTTATCACCAAGAACATAATAGGCGATACCAAGGAAAA
ref0005326	+	2491	11208	A	0.1969697	CGTTGATGCCTCTGCAGTTGGAACTGTATCCCTCAAACATTCCTGGCCCC[A/C]GGGTCAGATGGATTTTCTTTCTTTACCATGCCATCAGTTGCTAGGGTTGC
ref0005341	-	6839	809241	T	0.06578947	TTGGGAGACTGCCACGGGCACTGGGAGAGCCACCAGAACTGAGACCCCCT[C/T]GGGGTCACAGTCAGGGTCAGGGTCAGGCTGGGGACCACCTGAGCGCAGGG
ref0005342	-	5821	809252	G	0.0625	TGTGCTTTTGTGAAGCCCAGAGGCACAACACTGCAGTAGGGAGCAGTGGC[A/G]ACCGTGCTACGGTGCAAAACTCCAGCACGTTTCCACTGAAGCAGTGGCTT
ref0005346	-	21420	809276	C	0.20833333	ATGGGGGGTGGCCGAAGAGGGGAGGGGGGCTGCACCTGAGGCCTGGGGGG[G/C]ACGGCTCAGGGCAGAGGGGCCCCGGGAGCATTCCCTGCCTGCTCCGCCTC
ref0005348	-	13330	11315	G	0.10294118	CTAAAGTGAGTTGGTTAGCTTCTCTGCAGTAAAGCTGGAGAATAACAACA[G/A]ATAATTTGGATTTGCCAAGTTTTCATGAGGACCACATAAGTGGCAGTTGA
ref0005348	+	13395	11315	A	0.13235294	CCAAGTTTTCATGAGGACCACATAAGTGGCAGTTGAAGCATGAACCACAT[A/G]GCTTGGCCTTTGTTTCATACCTGAAGCATATTTGCTACTAGAATATAATT
ref0005391	-	6851	809315	G	0.203125	GGGAACAAAGCTCCAGTCATCAGCATATGAGCAGATTAAAGTTCTACTGA[G/A]CATAGCCTTACCCAATAGGGAAACAAAATCCAGCTCTACCCACCACCAGT
ref0005395	-	607	11357	T	0.22857143	TGGTGCCACTGTAGATATTTTCTATCCTAATCTAATATGAATCCACATGC[C/T]CTTCATGGCAATGAGTTCATACTCTTAGAGAAATCACTGAGCCCCATGGA
ref0005448	+	25882	809365	A	0.1875	TGTAACTCATTTTAATATCAAACTGCAGATGTAAAAGAAAATTCTTAAGG[G/A]AACATCTAACAACAAGACACAGTTCTGAACAAATTGACCTGCAAGATCGA
ref0005448	-	57454	11415	G	0.078125	GAAACGCGCTCTGCAGAAAGCTGTCACTCATGTGGCAAAGGAGAATTCCC[G/A]GCAGCTTTCCTAAGCAGGACTCCTGGTGGGTCTCTTTGTGCCATTGATCT
ref0005450	-	28281	11432	G	0.1875	AGTCTCCTTAGGGGAAAGAAAGCTCTGCAGTTAGACTAAATATAGTCTGG[A/G]AGAGGCAGCCTCTCATTTGGACTAATTATCCTGTCACCCATCAGAAGAAC
ref0005452	-	3625	11454	T	0.33333333	TGTATGTTTGGGAAAATCTTCAACTATGCAATTAAGAGGCATTAATATAA[C/T]AGATTATAAGTTATACTGATCTAAGATGATTATTAGGTAGCTAAAATAGC
ref0005456	+	24603	11469	T	0.28125	GACAGCTGTATGGAACGAGTGCATGGCACCCAGGCCTGCTCTCTGTCTGG[C/T]CCCCTGCCCTCCCAGCCCAGCTCTACAAGAGGAGGGAGACAGGGCACTTG
ref0005458	-	12222	809407	C	0.18292683	ACCGACAGCTACATCCCCAAAGACAACAGCCTGCAGTCGGAGACGGTGCA[C/T]TACAAGCGCGGGGTCTGCCAGCAGTTCTGCCTGCCCTCACACACCGTGGA
ref0005458	+	43734	1749167	C	0.05882353	CGCAGACACTGCTGAACCAGCAATTACAAACTTATTTTGACAAGACCATT[C/T]GACTCGGCCACTTAGCCCCGAGTGAAAGTAAACAGATAATAACCATACCG
ref0005462	-	37690	1465143	T	0.05555556	TGTGACATCTCTAAAGGTCAACACTTATTTTCCTGCTTTAAAGATAGCTA[T/C]ATACCATATTCTACAGCCTGGAAGACCCTGATCCTTTGGGAAAATACAGA
ref0005462	-	42996	809490	T	0.15384615	TTTATTTAACACATTCAGTATTTCACATTGTACAAACCCTTAGATTCTCT[C/T]TATTCACTGGTCCATTTCTACAACAAATACATCCAAAACACTATATAATA
ref0005462	+	94833	11591	A	0.34722222	CATTGATTGGCTGGGAGCCACTGAGAGGATTTAGACTGTAGTGAGTGAAG[A/G]CTGCATCCCATTGGTATTGTCTGTTTATAGTTCATTTTCACTTCTGTTAT
ref0005468	-	65250	809592	G	0.20588235	ATAGCATACAAGAAGGGAAACTCTTTTCAGAAAAAATAAAAAATTAAAAA[G/A]GATTTGATTAGTTGTTTATTTCAAGTAATTACACCTCAGTAGTTTCCTCC
ref0005486	+	11811	11716	A	0.07142857	ACGTGAAGGCAGAACTCCGCGGCGGCCACCGCTGACCTGCAGAGCCTCGG[A/G]TCTGGGGAGATGGCAGGGATCCGGAGCCCTCCCGCCCGCGCTGCCAAAGC
ref0005488	-	16756	809615	G	0.07575758	GTATAGCAATGCTGCAGTAACTTTGACTTCTAATCTTGGCACTGTTACAC[G/A]TTTCTTTGGCAACTCTGGAAGACAGACCCATTTGGTTTGAAAAACATTCT
ref0005594	-	16061	809709	C	0.08571429	CTGACAGTAACACTGTGCGGCCGCCCACCTTGTTACCTCTGACCTCCCCC[C/T]GCCACAAAGTGTGATCTCCCGGAGAGCAGGGTGGTGTGCAGCTGACTCTC
ref0005598	-	585	11868	T	0.07894737	GATCTCCAATGACGTAGAAGAGGAAAACACATGGGAGACTGCAGCTGCCT[C/T]GTTTGTTGTTACATGGTGTACTGTTCAATCTCCATGTTGTCTTCCTAACA
ref0005641	-	4839	809728	A	0.0875	TACAGCTCAAGGTCACTTAATGATTTAAGCAGAGGAAGTGGGATTAGCAG[G/A]CAGGCTGCTTTGACTTGTGACCACTGTATCACACCCCTTTCAGTTCCATG
ref0005686	+	7519	11975	C	0.17647059	CATTCACTTGTCTGTACTGATTCACCCCTGCAGCACCCAACCTGGTCACA[A/C]AGTGTTTAGCAGGTCAAACAAGTAGATCACATGGCAGTGCATGTTAGCCC
ref0005686	+	29055	11951	G	0.05405405	AAGTCACGGGTAAGTGACAGGCCTTGGGGCAGTGGGAGCCGTGGAGTGTG[G/A]GATAGTGAAAGCCCCCACCCCTACCCCATCTCTACAGGAGACAAGCAGCC
ref0005686	-	47394	809787	C	0.37837838	CAGGCACACATGGCCCTGCAGCTCTGCCCTGTGCTTGGGGATCACACATA[T/C]TCTGCCCGCGTGGGCAGTGTCCTGGGCCAGCGCTTTCTTCTGCCAGTCGA
ref0005687	-	1454	11980	G	0.1969697	GAGTCAAACTAGCTTCTCTGCAGACCCTCGCTGCTGCGGGGCTGTGCTCC[G/A]GGCGCCTCTGCTGTGGGCGCGCGGCGTGGCTTGCCCGCGAGCCCTTCCTT
ref0005695	+	2098	809833	C	0.32857143	ACACAGGGTGAGACCAGGGGGCAGAGGCTCTGGGAAAGACCCCGGGGAGA[T/C]GTAGGGGGCTGGCTACAGTGAGGATGTGCTGCGGGGCTACTTCGACGTGG
ref0005698	-	2384	809836	G	0.34615385	CTGCTGGGCCCTCCCCCTCCCGAGAGCCTCTGTCCTAAGGGAACAGCCCT[G/A]CCGGGGGTGCCAAGGGGTGGAGGAGCATTAGTCCCCCCACCCCAGGGATC
ref0005735	-	15661	809915	C	0.175	CCTGGAATGTGAATCAGCTTCCTTAATTGTGTATAAAGTTGCATGAATTC[C/T]CCTTCCAGTTTATTTTCTCTGCCACCAGGATAAGAAAATTTGAATTTCTG
ref0005736	-	28863	12116	A	0.32352941	CATCCACGTCTGCCTCCTTTCCTCCAAACCACCTTGAGAGCTGAGCCCCC[C/A]GCACACACCGCGCTGTTCTCTGCAGTGTCTGAGCAAGTGTCAGGCCGCAC
ref0005739	+	41062	809948	A	0.09459459	TAATAGTGGGGGTAATCCAAAACATGAATCTAGCAGTATAAAAAGTAAGA[G/A]TATATTGAAGTCTGCTACTGCTTTTTGCAAAAAGCCTAAATACGGAAGAC
ref0005741	-	36386	1801805	A	0.45454545	TGTAAAAGAGTGGCATTAATTAAGCTGTGCATAATGAGTGAAAGCTACAT[G/A]TACTATACTCAAAATACTATTCATTCACATCAGGCTCCTGTGATAAGGAT
ref0005761	-	13533	810050	C	0.05405405	AGCCCCTGTCCCTGCAGCAGACCACTGCCGACCTGCACCTCCACAGGAGA[C/A]GCTCAAACACAGTTCTGTCTCAGTCTCTGGGGTCTCAGGGTCCTGGTGCA
ref0005839	-	13016	12370	C	0.38461538	CATGGGAGTTAACTTCCCCAATATTCCCTGCAGGCTTCAAATATGCTGTT[C/T]AGGGCATAGCGTGAAGGGCGGGGAAAACCATTTAGAATTGCTGGAGTATC
ref0005840	-	53313	12414	A	0.16666667	CTGCAGGAATGGAAATAAACCTCATTGTGGGCGAATCATCGATTTATCAA[G/A]TTTTTGGAAAAATAGTTCAGAAAAAATTGACAGTGTGTAAGTTCACTATT
ref0005841	+	8106	12429	C	0.05128205	CAGAATCAATCAAATGAGGGGTCGTAGATTTTCACTGCAGGACCGTGTTG[T/C]ATTTCCCCCCAAGTCTGAACTATGTGGTTGTGTGACAGTCCTGCATCCTA
ref0005841	+	43021	1465241	A	0.11428571	GGATCCCAAGGATCAGGGAGATGGTGGGAACACATGCATGGCTGTTAAAA[G/A]GAAATATGGGAGCTTGTTGCTGGGGTCTCAGAAAACTAACAGAAGCCTTC
ref0005843	+	45725	810188	G	0.16176471	TCTTATACACTTAAACCTGAAGATTAACAGGGGTCATTAAAAATGGTGTG[A/G]AGAGAGCTCTCTAACTGCACCCTGAATAAGGACTGGCGATTCACAGGCCA
ref0005843	-	49304	12446	T	0.10810811	GATATTATTACGAGAATGAGAGCCCCTCAGAGTGGCATAATACAGAACTC[C/T]GTCCTGCCGTCATCTAGCTTCTGTTGTGGAAGTCAAAAGTTCCATTATCA
ref0005858	-	439	12509	T	0.0625	GTCCCTTGTCTGTAAGTGCTGGAAATGTTCAGATTGCTTTGTGCCCTGTG[C/T]GTGCCTGGGATTATTGGTGCCATCCTGAAACAGTTCTTTGAGAGCTGTTT
ref0005875	+	22714	1465268	C	0.26388889	TTACCCACCTTTGCTATAGGACCGCAAAAGTCCTTAAAAATTTAGGCTGA[T/C]GTCTGAAGCTACCAGGCTTGTTATTACCATGGACTCAGTCAAAGATGTTA
ref0005879	+	510	810296	G	0.25	CTAGCAGAGATGACCATTTGCCCTCCAAAGTTCATGTTCTCCCTTCCAAC[G/A]AACACCATTCTCACTGGGAAGAGGCCAGGACACTGTTGATCAACTAGTAC
ref0005885	-	37701	1465283	C	0.125	AAGACTGCAGGGGAAGACAGTTCCACGGAGGTCAGCAGGGTAAGATGCTG[C/T]GGGGACAGGGGTGGGGCAGGCCAGCTAGACCGACTGTGAGTGCCTACAGG
ref0005974	-	5832	810439	A	0.078125	TCTCCCCCTCTCTTTTTAAAGAAATTTCTACAGTTCTACTGAGAAACTTA[A/G]AGGGATTTTCAGAATTTCATGTTCCTGGATGGAATTCATTGAGCCTATAC
ref0005974	-	10467	810434	C	0.14285714	AGAGCCTGGTGAAAAGCCAACTGGTGTTATTTCCTGTTGTCTACTATCTC[T/C]CCTTCTCTTTGCTTCTTGAAAGCTAGGAGCCCAGCATTTGGCTGCAACTG
ref0005975	-	7801	12711	T	0.18181818	AATAATAAGGCCTACTAGGTGCATAAAAGTCCATTTCCTTTAAAAAAAAA[T/G]TCTACCCTGATGCTGAGAAAACCTCAGTGTTTCTGATCATTTAGTAGCAG
ref0005978	+	13157	12731	C	0.36486486	TAGGCCCCTCGGCTGGCACTGCTTGTGAGTGACCTGGACTGCAGGGCGGT[C/T]TCTGATCCCTGGGGCTCAGGCAGTGTCAGCTCTGCCCCTTGCAGTCCCCC
ref0006024	+	4798	12781	C	0.45833333	ACTGCAGATGAGTTTCCTCAAAAAGATTCTTTTGCTTTGCAGAATGCAGA[G/C]CTTACAAAGAGGAATATAGTGAGGCTAAATCTCAGATTCAAGGAAATTTA
ref0006028	+	102650	12834	A	0.36363636	AACTGGGGACTGCAGGTGACCACAGGGGGCTCTCTTGATACCAGACTCAT[A/C]ACTGTACCCACCATTGCCATCACCTTGAGCACAGGCCCATGGTTCAGTGC
ref0006030	-	99270	1725438	G	0.05882353	TGAATGGTCTTCTCCAGTGGTAAAGGATTAAATAGGAGAATTTCTGCTGT[G/A]TGGGTTTTAGTGGCAGTGTCCTGTCATATGCTATTTTGTGGTTTACTGGT
ref0006033	-	30854	12977	C	0.24324324	TGAAGACCAAGCTCAAGGAGTCTGAGCGCCGACTGCATGAGAGGTGAATG[G/C]ACATTCCTTGCATGCTGTGGTTTAGAACGCTTTCTTTTTCCATAAAGTGA
ref0006033	-	120644	12965	G	0.10294118	AGTATATAACGGCAGACCTGCTGTCAACCTTTTCTTTTTAAAACTCACCA[G/T]AATAAACACATTACCCTTTGGCAAAAAGAACATCAGAAAACCTCAGCTTT
ref0006033	+	122114	810611	A	0.12121212	TGCTTGACCTCTTTTAAACACAATAGCTTAACATTTGGCAAAGGAGTCCT[A/G]CCCACACAGAATGTATATGTCATTTTGTGGTCACCAAGCACTTGTGTTTT
ref0006133	-	17753	810717	G	0.44285714	TAATAGAAGCATTGTAATAGAAATGACTGATAGGAGCAACAGGGACACCA[G/A]AAAGGAAGCAGTCAGACTTGATTGGGAGGCGGACGTATGGCTATCTGAGA
ref0006133	-	34859	13112	T	0.32432432	ACTTCTCAAATATGACTCTGAAAATACTGTTAATAGAGGGGCAAGCATTT[T/C]GAGAAGGAGAAAGCCTTTTTGGACCCCAGGCTGAGTTAGGCGTCTATTCT
ref0006137	+	16407	13166	A	0.11428571	ATATAAATTATGCTGGAAAGAAGCTGCAGAGCTATTGTTCAGATGCAAGC[T/A]TGTGAAAACACATCAATGAAAAGCAGAAAATGACTACTTCTACTACCTGG
ref0006139	-	37447	810804	T	0.25	AAACACATCCTCATCTTAACAAGCAGAACCAGAGACTTAAGGCTCCAAGA[C/T]GCTTTCTAATAACGAACAGCAGGTCATTGCCGCTTTCTGATCATTACTGG
ref0006143	-	3894	810849	C	0.10294118	TGCCTTTGTGTGAAATAGGATGCATTTAAAAGTGGATCTCAGCTCTGCTT[C/T]CCTGTAAGATGCCTGATAAAGGAGCTCCCATGGGTGCCTGCCGCTAGGTT
ref0006144	-	613	810871	T	0.35294118	CTCTGGAAGGTTTTGAACTCCTCAGAGCAAAGACTTCATAAGACAAGGTC[T/C]TATTATTCTCATAATTTTGAAGCAAGTACCAATCTGCCAAGTACACGGAG
ref0006165	+	10352	810889	T	0.34375	ATATACTAAATAGAACTTTAAAAGTTATACAAATTTAAGCCATTACTCTT[C/T]GTAATAAGATATAAATACACACACATAAAGAACAAATAGTTTTAGGTAAA
ref0006165	-	18904	13325	C	0.125	GAGCCATATTTGAAACTCTTCATCACCTTTTCCCCACCAGTAACTTTATC[T/C]AAATGCTAGACATTCTACTGCATGTATTCAAGGGCATTTATTAGCTGGTA
ref0006230	-	2189	13399	C	0.26388889	TTTCTGCAGTGGGTGGGGAGTTTGTTCTCTAATATTTCACTTGGTAGTGA[C/T]TTAGTGCTGAGAATCATATTCATACACTAAATGGATGCTTCCACACCATC
ref0006260	+	36462	13471	T	0.19117647	ACAAAGTTATCATCATTTTCCTACTGTCCACACTTTGTTTCTCCTACCAT[T/G]TTCTTTCTGTCCATTCAGACACTTCATTTCCCTTTTTCAATACAGTAAGA
ref0006262	+	49529	1749308	G	0.48571429	TTCCTTCCTGCAGGATCCCAATTATAAGGGAATCTGAGCAGCAATAAGAA[G/A]GAGCCTTTTCAATTCCAGTGGGTGAGATCAAGCAGCCAATTAGCCTAGAA
ref0006266	-	21756	811052	A	0.22222222	CAGAATTTTATTTTATTATTGCTTTTTGCCCTTTCTAGGTCCATGTAGCT[A/G]AGTAACTTGGAAAAAAAAGAAAGTCATGTTTTGAGGCAAGTAAGCAAAAC
ref0006307	-	24547	13578	C	0.06578947	ATCTTGAGAACTCTTGGGAACCTATAAGTAATCCTCAGTGCAACTTCTAT[C/A]GGGCCAGCATTTAGGTATAGAAAGCAAATGATGTTGGTCGAGGATTTGTT
ref0006308	-	23437	13588	C	0.40625	GGCCAGGTTTCTTAGCTCCCTTCCCATAAAATGCCGTGGCCTGCAGACTC[G/C]AAAACTAGGCAGAAAACTCTCCTATGGGAATTTGAAGACACCTTCTCTGC
ref0006309	-	6768	811099	T	0.25	CCCAGGGGTGATGCCTCTCATTTGTCATCAGTTGAGAGCCAAGCTATTAA[C/T]ATTTAGCACTGTTTCCCAAGGAGATTTTGTGTTCATTAGTGCATTCCTAG
ref0006309	+	20360	811091	A	0.45454545	AATCAAAATGTACATTAACAAAGATGGTATAAAACATCTGTGGATTCTAT[A/G]AAAGGGAAAATCACATTAGTCACCATGCTAACAATGTGTGTGTTATAATT
ref0006310	-	20401	13613	T	0.15625	CCTCCTGTAGAGCTTCATTCCTCAGAATCCCAGAGAATTTCCAGAGGACA[C/T]AAATAAAGCCCTACAACACCAGTGACAAGGAACTGGCAAGTGCTGGGAAG
ref0006318	-	9821	1465433	C	0.05714286	TAGGTATGTTTCTGATTTCAGCCTACTAAAAACATGGTTTTGGGGGATTT[C/T]CTAGAGGTTAGGGATCCATTGCATTTCATCTGAACTGCAGAAGCTCATCA
ref0006338	-	13801	13672	T	0.20588235	TGTCACACCAAATATCTTAAGCCAGAGTATATATATCGCAGAACAAGATC[T/C]TGAATAACAGCCTGCTAGGAATAACTATGTAAAAAGAGAACTAAGGGCCA
ref0006342	-	19573	811166	T	0.0625	ATGTCCCCAATCAGATGCTCCAGGTATATTTTGGTTACGGAAAATGAAAT[C/T]GAAGTGAGTGTGGATCCTATCAGCACAGGGACACTGCAGAGTTTAGGTTC
ref0006360	+	15688	13753	C	0.29761905	AAAAGCTAATCAATTTTCAGCGTATTTTTTGTTTCATAAGTAAATCAGTG[C/T]TGATAAGTTTCATGTGACCCCAGAAGGGGATGGTTTTGTTTTTGCCCAAT
ref0006360	-	47261	1640905	C	0.25	AAGGACCCTGCAGTCCAGCATCAGTACAAGAGAAAGGGGCCAGGCTGCAG[C/A]GCAGACAGACACTGCCTCGCCTGCCCTTGACTCAGGAATTCATCCTCTGC
ref0006362	-	35400	13786	A	0.09459459	GACTGACCATGTGACTCAATAGTAATTAGAGTAACTATTATTATTGTAAC[A/G]ATCTTGATCATTATAGCGGCAATAGTACCAACTGTGTTGTGTAGTGCCGG
ref0006364	-	2073	13806	T	0.12162162	TTTCCCCACAGCAGAGCGTGGCAGCCCAGCATAGCTCATTTTCTACAAAA[G/T]ACTCTATAAGCTTTCTTTTTCACTTGCCCCTGGTTCCTGCCACACTTAGC
ref0006364	-	33773	13815	G	0.33333333	ATACCAGCTCTCAGCTGCTTACATGTGAGTGAACATTAAAGCCAAGCAAG[A/G]AAACATGAAGGATTTTTATACAGATTCTTCTTACTATAAGTAATTCACAT
ref0006364	-	53454	13829	C	0.28787879	TCACCTGTCTGGTCCTCGGTTTCCCACAGTGCTTTGGTCTGTGCCAGGGT[C/A]GACAGCAAACATCAGTGTTTGCTAGCATATGTCAAGATCCGATTCCCTTC
ref0006370	-	3040	811244	C	0.34375	GGCCAGGCGGAGGTGTGGGCCCGGATGCAGGGCGTGGACAGATTAAATGT[T/C]GGGTGGGGAACCTGTGCAGAGAACTGGAGGGGAGCCCCTGGCTTGGGCCC
ref0006374	-	14260	13842	A	0.08571429	GAAGAAAAGTCCCTGGTAGGTCTGCAGCCCCCGCTAGGCAGGCTTTGCAC[G/A]TATTATCATAATTGTGACGAGAAGCAGGCAGCTTCAGCTAGAGGTAATTG
ref0006374	-	29473	811261	T	0.5	AAGCTGCCCGTCTCCGTGGGGCATGAAGAAGCAGTGTTTTCTGCAGCATG[T/G]TAGTTTGCTGGAGAACATCAAAGTAGGTGACGTCAGGGTGCCTCCTCCAG
ref0006375	-	9583	13893	C	0.07894737	TCTTCCAGCTGTGGATTTGACCTGCTCCTACCAGTTCCTAATTGAATTTA[C/A]TTGCTTCCCCTCTTTTTTCCACTTCAGTTGAGGCCTCCCAATCATAAAGT
ref0006377	+	12048	13909	G	0.11842105	AAGGAAAGAACTGCTGCAGAAAACAAGCTGAAATGAAAAGGAAGAGGTGG[A/G]CTGTGGCAGTTATATTCTACCATTACACATGACATTACTGTAGGGATGGA
ref0006377	-	61650	13930	G	0.07692308	TGGGAGTCCTGGAACCTGTCCCCTGTGAATACGGAAGGAAGACTGCAGTT[G/A]GTGAAAGTCCCTGGCCTTGCACAAGGCCTGACACATAGTAGCAATTTCAA
ref0006409	-	15500	13990	G	0.1025641	CCCTCATTCCAGCCTAAAGCAGACTCTGCAGGAGCAGCCTGGATTGGTGG[G/A]AAAGGCCCCGGGATCAACCAAGGGTTGAAGTTTCACCCACCTAATTATAA
ref0006409	+	64845	14004	G	0.17948718	GCAGGGAGGATGATGTACTGGTTGGCAGCTGAAATGGCTGTTTTCCTCAC[T/G]ATATCGAACCCTCAGTTCACGAGGGTGAGCGGGCAGCGCTCCAACAGCAG
ref0006411	-	31093	14038	T	0.05405405	TAGAATATTGTCTGAAGTCTGCAGAGCTCAGTAGCTTTTCTTCTACACTC[C/T]TCTGCTTTCTCTGCCTCTGATAGATTGCTGTCTGCAAGGTCTCTGCCCAG
ref0006431	-	1539	14174	G	0.484375	TCAGCCCTGCTGTTGATTAAATATCATGGCTTGTCCTGGGCTAGCAACAT[A/G]TCTGCTCTTTGCCACAAAGTCTGCAAGAAACTCTACCTATGAGGAACTTC
ref0006433	+	27556	14201	C	0.41176471	AAGACAGGATGGAAAGAAAAGTCAGTTAATATTTAGCTGGTATACATATA[C/T]AACATATATGTTCTCATTCAACCCTTTGGACAGAGCTGTGAATGGGTAAC
ref0006433	+	69352	811599	C	0.15714286	CAGGGCTTTGCAGAGGAAGACGTCTAAGGGGTGGGCATGGGTGCTTTTGG[T/C]TTGTAGGCAGCCTTCTCTTCTAGGTCTTACAGCAGAATTACTCTGCCCTA
ref0006433	-	76305	811606	G	0.07575758	GGCCGCCGGAGCAGCGCCGGAGATGGGGTGAGTGAGCCCGCGCCGCGCGC[G/A]CCCCGCGCGGCACCCCGAGGGGCTGCGGTGGCCCGGCTCGCGTCCCTAGG
ref0006434	-	37948	14234	C	0.08333333	CAGCCAGAGAGAAGGAAAGCTACCCTATCACCACCGTGCACTGCCTGCAG[C/T]CCCAGGAGAGCCTCAAAAGGAGCGAAGATGCACGCCTGCCTCGGGGTCAC
ref0006434	-	43751	14238	C	0.21794872	GTTCATTAGGAAGGTGGTTTTGTCACTGATGTTGTTAAGAAGGCAAGAAA[C/T]AGTTGGAGTTTCTCAGGGTAGATTTCTCTACTTTGTGGAGAACTCTTCAG
ref0006479	-	2526	811721	A	0.08974359	GCAGTGAGAGGAAATAGGCTTCTCCCTCCAGCAGCTCTGAGAGAAGGAGC[G/A]CCTGATCTCACTTGTCAGGCACCAACATGGAGCCTGTGGCTCAGCTTTCT
ref0006479	-	57496	811734	T	0.44117647	TGTCATGCAGAAGAATTTGGGACCATTCTTGGTCAAGGACAGCTGCAGAC[T/C]TTGCAGTTGTTGGTGCATCTCATTGATCTGTTGAACATACTTTTCAGATG
ref0006479	-	61229	14349	C	0.34848485	TCCATACTTGTACCTATTACAACACTTCACCACCACCCTCCTTGCATTCT[T/C]ATCTGGGATGTGTCTACATCTTGGATTCATCCTAAATCAGACATGGAAAC
ref0006483	-	2020	811770	C	0.33823529	GGTGGCAAACAGAGACCTCCAGGAACTGCAGAAGATCAACTCCTGAATTC[T/C]ATTATGTTTTGCATGTCAGGGATGTTCGTAAGTGAGACATATGTAAGTCA
ref0006487	-	70126	14463	C	0.36363636	GGTTAGAGGTTAGGCAAGTACGTAGAATCCCAGTTAAGTTCAATGCAGAA[C/T]GAGGCGACAGCCGAGGATAAGACTTGGCCAGGACAGGAACAAAGGCTGAT
ref0006515	-	215	14523	T	0.39393939	GCAAGACAAATTAATGCTGCAGAGTAACTGGAGAAAAGGAAAAACAGTGT[G/T]GATTCATGTTCGCTTGGAACACAGTTTGCTTTGCTTGTTTTCTCATGTAA
ref0006517	+	1921	811866	C	0.09090909	CGTGGTTCCCCCGGATCCCTCGGGGACGTCTGATCCCACATATCAATCTA[C/T]GTTACATGCTTACACACCTAGGGTCACAGGTAACTTCCGGAACCTGGGTC
ref0006517	+	10350	811861	G	0.11538462	TGAGCTGCAGCGGGAATTCCCAGAGATTCCCAGAGAGCAGCCCTCCTCTC[G/T]GGCTGAGAGGACAGGTCAGGTATAGGACAGAGATCGAAAGTTTGGGAAAG
ref0006528	+	19666	811914	A	0.234375	CAATTCCCACTCTCCCAAAGGGATGAAGTTTGGGGGTGTTACTTCCTTCA[G/A]CTCAGCCTAGTGGGGAGAAGGATGGGCCAGCCCTCAAGTTTACAGACAGA
ref0006528	-	20169	14589	A	0.12820513	AAGCTCTGATAACTTCGCATGGTGATGTTAATTGTATCACCCTCTACAGG[A/G]TACAGTTACCTGTTTCTAGTCAGTTGTGACTCCATCTTCAATTCTAAGAA
ref0006529	-	27105	14616	T	0.09722222	TGGTTCAATAAAGTAGCCTACTATTTTTACCATTCCCGCTCTTGATACCC[C/T]ATGTAAATTACAGCCAAAGAACAAAAAACGAGTACAAATGACTTCAATAT
ref0006540	+	358	811945	A	0.31578947	GAAAAGACTAAATCTCTTTTAAAGGAAGAAAAAAAAATGTCAGTGAGTCT[A/G]TTTAGCATGTATGCAATCTCAAGAATTTAGTAAGCCACATAGGATGGGGA
ref0006540	+	4651	14640	A	0.21875	CCTGCAGATTTTCTGGGGGAGTACATGGATAGCTTATATTTAGACAATTC[A/T]CTGGATTGCAAGGTGAGGTTTGTGCTAAGAATAATGGAATAATACTTATA
ref0006540	+	9698	14644	T	0.07352941	TGGAGGTGTTGTCACCTAGACATGAAAGCTGGGGATGTGCTTCACAGACC[C/T]GATTCTGATGGACAGTTTGTGACTTAGCTTATTGGGAACCACACAGGGAA
ref0006549	-	3218	811962	C	0.1	CACCCCCCGTGCTTGGGGCCTCAGTCCCCACTGCAGAGCCCTTCCCTGCA[C/T]GTGCAGACACCAGCCTTGCAGTAAAACGCCGAGACCCTCCACACTGAGTC
ref0006549	-	18458	811959	A	0.0625	ACATACCTCTCTCCCTTCTTTAGTCCGCCGGGCTGGGGCCTCTCAAAACC[G/A]CTCCTGGTGTCTTCTGCTGAGTGCTGCCTTTCCGAGAGAGCTTCTCCGCT
ref0006551	-	6845	811967	A	0.078125	ATTATTTGAATTTATAAGTTTAAGTATCTGAAGCCATCTTCAATTTCATC[A/G]TTTTATTCAGAAGGAGATAAGTGTAGTTCTGTGAGTTTTTGTTCGTGTTG
ref0006569	+	2095	14690	G	0.05714286	CGGAGGGCTTCCCCCGCCTGGAGGAAGGTCCTCTCCGCTGCAGACAGGGA[G/A]ATCTCCCTACTAGCGGCCCACCGGCTGCCAACCAGGGAGAGAGGCGCCCC
ref0006571	-	1537	14710	G	0.11538462	TCGGGACGGAGGGAGGCAGAGTGGCTGCAGAGCCTGGAGGTGGGGAGCGG[A/G]GCTTGCGCTCCCTGACCTTTTGACTTGACCTTGTGACTTCTCCTCCAGGC
ref0006571	-	26873	14719	G	0.31818182	CCTGAGCGTCTCCGACAAACCAGAGCACCTGTCGAGGCCTTGCTGTGTGC[A/G]GCGTCACGCCAGGTGTTGGCGGTGGAGACGGACGCAGACCTGGAGCTGCC
ref0006583	+	24400	812031	G	0.07142857	CTAGTCCTCAGCTAGCAGTCTTTACCTACCACGGAGGTGGTCCCATCTCC[G/A]ACTTCTTTGTCTTGCAGATCCGCTAGCTCACAGAGAACTTTGGCTGCAGG
ref0006583	-	32865	1593410	G	0.08974359	CATAGATTCTCCGAGGCTCCTGCAGCACCACACCACCCTCTATCATGGCA[G/A]TCTGTAGTCGTTTCATCTGGTTTTGAAGATCAAGAAAAAAGGAAAAGATG
ref0006583	-	32996	812035	G	0.07352941	ACTAATAACATTCTGCTGTTAGATTTTTGTATAAAATGTCCAAGTTGGCA[G/A]TTCTTCCAGAGGCTCTCTTATGATGAATGAAGAGCTGACAGCTTTCATTT
ref0006585	-	76852	14842	C	0.22222222	TATAATATAGAGGAACTGTGACAATGGGCATTTGACCTGCAGACATTCAA[G/C]GAAAAGTAACAATAAAAGAATCCTACAATATCTCAGAGAATCTTACATTT
ref0006592	-	109841	14928	G	0.12121212	ACCGCAGCGTGGCGCCACCTGGTGGCAGCTATCCATAACAGTTTAACTAC[G/A]GAGTGGTGCGCTTTCCAGGAGAGGTCCAATGATTTCCAGGAATCCTCTGG
ref0006603	-	11813	812228	C	0.14864865	AAAGAAAATACCAAGTCCTACTTAACTCACAACAGGTGATCTATATTTTC[C/T]AAGCACACTTTGTGTAATATGTTGATCATCCATACAAAGAAGTCAAGGAA
ref0006618	-	14363	14978	A	0.48611111	GAGGCAGAGGTTAACCATGAGATGAAGAGAGGAAAAATCTGGCTCCCTAC[A/G]GGGATTTCCAGCAAGAAGAGGGAGGCAGGCCAGCCAGGCATGGCTGAGAA
ref0006652	-	685	15011	A	0.08333333	TGGACCGGGTGGGTATCCCATGAGGCAGGTCTGGCGGCTGCAGAGTCCAG[A/T]GGCAAGATGGTTGGGATCCAGGGTGTCCAGGGATTGATAACAGGAATTCA
ref0006729	-	17768	812350	C	0.13636364	ATAGCTGGCATAAGTTATAGTGATATAAGCTCTGTATGTGTTAGTGCCTA[C/T]CAATATCTGTGTATGAGTAACAGTACACAAAAAAATTTAGGAAGTTTAGG
ref0006734	-	3710	15118	A	0.07575758	TACTGCAGTGGAAAAGGGGAAAAAAATGTGATTTCTCCATGTGAATGTTC[C/A]CTAAAAATGTAGATAATCTTATACTCAATTTATGAGTCACATAAAGACAT
ref0006737	-	3823	812364	C	0.21621622	TGTCTGGTAACCCTGTTCCCCATCTGCAGAGTCTTCAGTGCACAGCCTTA[C/T]GTGTCTTTGCTTTGCATTTGCATTTATGTATATAATGTAAATGGGCTCAT
ref0006775	-	24969	812392	A	0.10526316	CCTTGAAATCCCCACTAAGGAATTTAAGCTTTATTTTTAAAGTAAAAGGA[G/A]ATACTGACTTTATTTTGAAGAAATGTAGCAGCACGCTTTGGCAAAGGTGA
ref0006775	-	48550	812408	A	0.05714286	AATAATTTTTTGTTTGAAAAAAATTATAATTCAATTTTTAAAAAGAAAAG[G/A]AAAAACACACTCTTTAGTCTGGTTCAAAGTCCATCTCCATTTGAGAAAAG
ref0006778	+	29756	812426	G	0.1875	ACTGCAAACTCACAGCTGCTCTGGGGACCCTTTACAGCACCTGCAGAAAC[G/A]GTCTCAGAGGAGTGACTGCCTGAGCGGATGTGTCTCACTGGTACAGAGCA
ref0006781	+	11657	15229	C	0.07352941	GAAGTTTCATTGCCTTAAATATATGCCTTTGGTTTGTCTGCCAGGTAATT[T/C]CTACTCACCTTTCACAATCAATTTCTGACCTACCCCAAAATGTACCCCAA
ref0006781	-	11802	15230	A	0.34848485	AAGGCAGGTGAAAGGGATAAATAATACATGATTCTTCCTGCAGGAAACAC[A/G]TAATCTAATAAGAGAGGCTAAAGTAAAAGAACACAGGAATTTCGGAATGT
ref0006781	-	21856	15235	A	0.15151515	TTATGTTAGCAGTAAGATCACATTCAGCCTATGGAATGACCAACTATGCT[A/G]TTCAATAAAATCCTATGCCTTTCTCACATATGCCGTCCGAACCTCACATT
ref0006786	-	1609	812462	T	0.078125	GCAGCAGGAATATAGTACTGACAGCTTCCCAGGAGAAAATCCCCAACATC[T/C]TGGACCAGAGTTCTACTACTTGGACACTTCCAGCACCATGATGCCTAGGG
ref0006825	-	19132	812483	C	0.10606061	GTTGTCCCCTGGGGGAAGCTTCATCTCTGGCTGCAGCTGGGGAACCAACA[C/A]AAAGACAGACATGGAGAGTCACCCACGGGCGGGGCATCCCCTTGGCACTA
ref0006876	-	24784	15323	G	0.17567568	AGTGCCCTGGCCCCAGAGTAGGTGGTGGCCTCTCGATCCTGCAGGTGGCA[A/G]AGGCATGTCCTAAGAGTTCTAGGGAAACTGAAGTCGAGTATTTGGCGTGG
ref0006876	+	24809	15322	A	0.31818182	TCCCTAGAACTCTTAGGACATGCCTCTGCCACCTGCAGGATCGAGAGGCC[A/G]CCACCTACTCTGGGGCCAGGGCACTCGATGATTGATGGAATGCTCGGCTC
ref0006876	+	67723	15344	C	0.48529412	GAGGGAGAGGGACGCCCCTGGCCCCCCAGGCTCCTAGAGCGGGAAACTGT[T/C]CTTCAGGACAGTCCACACTTGGCCCCTGCCCCCAGCCCTGCCTGCACCTT
ref0006878	+	3839	15385	C	0.09210526	TTTGATGTGGACACAAATACCATTTTTCCTCAGGGTGCACTGGCAGTTTT[T/C]GCCTTGACAAGAGATGGAGCTGGAAATGCAGGGGCCAGAGCGGGCACTAG
ref0006880	-	64838	15456	G	0.14102564	CTGCAGACTTGTTTTCTGTCTGATTCCAGAATCCCTCTGTTGGCCACCTG[G/T]ATGTTGCTGAGCTCGTTGAGAAAACTCAGTTGCAAAACTGAGTCCCAGCT
ref0006881	+	11107	15464	A	0.06060606	CTGTGCTGGACTTTTCATCCTGCAGTGCTTGCTCCCTCCACGAGAACCAC[T/A]AGAATAATGAAGCTGGCTGAACTCAGCCAGCAAGAAATAAACTTGACTTT
ref0006881	-	72028	15492	A	0.47222222	AGTCTCACATGATACAATTCTACATGTTGAAACTATGTCCTTAGAATCCA[A/G]TTTTCTAGAGTTTAATGAATGATTATTTATAGAAAGAATTTGAATGAGCT
ref0006922	+	17715	15549	C	0.28125	CAGCCACCTGAGAGGGGATGTGCCAGGGCCTGAGCCCCAAGGACTCTGCA[G/C]AGCCCACCTTCCTTCTGCCGCCCCCAGCAGCTCCCGGGGGCCCCTGGGGA
ref0006922	-	19741	812628	G	0.078125	ACACCTGGAAAGTGTCCAGGAGCCTCAGAATGGGCCTGCAGTGACACCAG[G/A]GGGCGGAGGGTTTGGTAAGGCCTGGGGAGAAATGGACTGTTCTTGGTGCC
ref0006924	-	5842	812657	A	0.45454545	CGGACAATTAAAAATTACTTCATATTCTACAATAAGAATGACATCATAAG[A/G]GACGAAATGAAAAGCCATCCAACTATGGCTATCTTGGCAAAAGTGCATCA
ref0006959	-	6268	15606	C	0.24285714	CCCTAATTCAGACCTGCAGTAACTAACATTCTTTGAGTTTTTGCTAAAGC[T/C]ACTTGTTACCTGCTTTCTCTAACTGTAAATCTTCCTTATCTCCACAAGCA
ref0006962	-	3108	812685	A	0.13636364	GAAGCAAAGAGCAGCGAGTTCTCATGAAAATGTAATGGTGTGGTTTCAGC[G/A]CAGGGTAGATCAAAGGTTTGCTGGAAATGTGATTATAGAGTTTGCCAGAA
ref0006963	-	2452	15639	G	0.21428571	AAACCTCCACTTTAGCTGCAAGGCTCACGCACTTCTGCAGAGGCTTTGCA[G/T]GGCTTGTCCGCAGCCCTGTTGCTCCTTTAGGTCTTATGGTAGCTGCAACC
ref0006963	+	2525	15639	T	0.4	TCCTTTAGGTCTTATGGTAGCTGCAACCCTCCAGTCCTGCCCAGTCACAC[T/C]CAAGAAACTAAGGAGAGCTGTTACTCACGTTCACCTCCCCAGAGTCATTC
ref0006998	-	273	15679	T	0.09090909	CTGTTACTGCAGCTCATAAGGATGGATAATTGACCTTCAGGCCCTCAGAC[T/C]AATTTAGTTAGTTGGACTAACTAACTTTGCCAGTTGAAGTTTACATATTC
ref0007025	-	17393	15726	C	0.31944444	TAAATAAGATGTAGGCTATTATTATTATTACTACTAGAGGCTGAACAGAG[C/A]CAACTTTCATTTTTTCCAGGTTTCTAGTTCATTTGAGTTTCCTTGTGTAA
ref0007025	-	17444	15727	A	0.30769231	CAATTCCAGGTAATTAATATTCTGCTGCAGCAGAAACGGCATAAATGGTT[A/T]TTACACAAGGAAACTCAAATGAACTAGAAACCTGGAAAAAATGAAAGTTG
ref0007025	-	25681	812766	G	0.06410256	TCAGAGCACAAGCATTTCTTTCAGAAATAGGGTAATATTTTTAACATTGT[A/G]TTCTGCAGTGTTCTAGCCACTATAGCATTTGTTTTATTACTTTTGAACAT
ref0007028	+	59542	812818	G	0.125	CCCTCTCCCAGCAAGCATCCTGTTTCATTCTTGGCCCAGCTGCAGCTCCC[G/A]ACAGGCAGTGGGCCAGTCTTGGGACTAGTGACAGGGTGAGTAATGCTCGG
ref0007029	+	61438	812841	A	0.16176471	TTTGAAAGGCTTATTATAGTTACTTTTAATAATAGATAAACTCTGGTCAG[A/T]GCAGTGAACTAGAATAATATTTATGTAGAATAAAGTTGGTAATGTGGGGA
ref0007030	-	42027	812857	C	0.33823529	GAGAGCCGGCTCTGCACCTGGAGTTGCAGCTCCCGCAACTGCAGTCCCTC[C/T]GCTTGCTACAGGTGCCAGGCTGGCGGGGGAGAGGCCCAGCCCGCCGAGCC
ref0007030	+	47686	812863	C	0.23611111	TTGAGGACAGCCCTGCAGCTGCCCATGAGTGTGGGGCTGCCCTCCCTGAG[A/C]TGGCCTGTGAATGCCCGGACAGCGGAGCAGGCTTGGCTCTATCTTTGGAT
ref0007030	-	68131	15863	G	0.05405405	GGGTCTGCAGGGTGTCTGCACCCCCCAGCTGGAGGGGTTTCTCTCTGGGT[G/A]GAAAACACAGTAAAGGAGGTCCCAGGCAGCACCCAGTGATATCCGGCTGC
ref0007032	-	21318	1583362	G	0.15789474	TGGTAGGAGGGGCACAATTACATTTACAATTAAATCTCAGACCCTCCAGA[G/A]ACACTCAAAGGGCACAAACAGAACCTTGTGTATATGAAGACCAAATGAAA
ref0007052	+	55520	15939	G	0.07575758	GCAAAGAGATAAGTACTTCCTCTCTTCTGTGTCCTGTTTGAGGTACAGCA[G/A]ATAGGCTAGAAACCTGAACACCTTCCCCCGCCCTAAACATATATCTGGCT
ref0007052	+	55583	812947	A	0.16666667	CCTGAACACCTTCCCCCGCCCTAAACATATATCTGGCTCAGCCTGCAGAC[A/G]GTAAAGCGGACCTGGCCCTGACAGAGACCCTGGGAGGACAAACCCAGGTT
ref0007052	-	55660	812948	T	0.175	CTAAGATTCTAACAGCATGTCTGGCTGAAGATTTAAACAGATGCCCTCTG[G/T]TGATACGGTGGGTCCTCTGAGTTGTAAACCTGGGTTTGTCCTCCCAGGGT
ref0007052	-	83307	15956	G	0.22727273	TCTGCTGCAGACAGAACTGCAAATGTCAGCCCCCAACAAGCAAATGAACC[G/A]CCCCCTAAGTTCTTCTGTTCTTTCTCCTAGACATAAGTAGCATGTGGTTT
ref0007053	+	474	15975	C	0.07352941	AGAGAACGTACCTATTGTCTGTGTTTACATTAGAAATACTTTGCAAGCCC[G/C]GTGCTAGAAAAGAAGTTTCTGCAGGGCTCCCTGTAATTTTGAATGGATTA
ref0007053	-	11559	15960	C	0.21428571	GTCTCCAGCACTCAGCAAACTGGGCTTTCTGCACTGACATCCGCTCCCCA[C/T]CTCTTCTCTGAGCAGAGGTTCCCTACTTAGACTTGAAGGGTGTCCAAATC
ref0007053	-	53392	15985	A	0.28787879	GGACATAAGTACATCCAAGATAAAAGAACAGTGCTTATAAGTAATAGACC[A/G]CAGCTCCTTACCTGATAGATGGTACCATTCCCCAAAATGCTGACTTTCAG
ref0007053	+	57609	812982	T	0.26923077	GAGGGCTGGAGCAGCTCCCTTTAGAAAGCGGAATGCCTGTGAGGCTGCAG[T/C]GCAGCCAAATACTAGACACATCCTCCATGGGAAAGGCTCGGGGCAGCCGA
ref0007058	-	1824	16047	C	0.140625	AGGCAGGGGAGTCCAGCCGCCCTGCAAGGCCAGGCAGGATGCGTCAACCA[C/T]GGCTGTCGGTCCAGAGAACCGCCGGCGGCCCCGGATGCCGGTAACCCCAT
ref0007072	-	39684	813048	A	0.125	TGCAGTAACAAACCAGACGTTGAATGCTGCAGTTGACAAAATTCTGAGAG[A/G]TAAACCCTAGACTTACTGGCTTGAGTTGTATTTTGTGATGAGGGTTTTAT
ref0007083	+	48842	16114	T	0.09375	TTTATCTTCTCCATTGTTGTGTCACTGTTCCTTGATGTACAGTCATCTAT[C/T]GGAAAGACATTGTGAAAATTCTCTCTTATGAAAGTCAAATGTGTTTGTGG
ref0007083	-	48961	16115	G	0.140625	AGTGAAGCTGTAAAAATGTTCGAAGTTCCCCTTCTAATACCATTCTTTCT[G/A]GACTGCAATAGGAGTGCCCAAATAGAAGAAGAATCACTCTTCCTTTGTAC
ref0007083	+	52183	16116	A	0.078125	TTTAGTTAATGATTCTATAGTACTATGCACATTTTTCTTCAAAGCAACCC[A/C]ATAGAATTTGAATAGATTTGTGAAGTATTATAATATCAGACTTCAATAAA
ref0007085	-	17709	16149	T	0.15789474	TTGGAGGATGTTTGATCATTTCTTTATTTTAGGACTGAGCAATTTTTACT[T/C]ATGATGTGGAACCATACTACATGTGGTAGTGTCAGTGTCTGATCAGAGCT
ref0007086	-	24583	813163	A	0.125	GTTTAGCATTTTCTTAAGGCTTTCAAGTGGGTTTGGTTTGCTCTGCAGAA[G/A]TTCCTTATGGAGGAAGATTACTTTGGTAAGGAGGTGATCCAGCTGTGACA
ref0007086	-	38392	1563654	T	0.08823529	CATCTGCTGTCAGACAATGCAAATGCTTTAAGGAGTTAATATTCAAACAC[C/T]GCGCTTATGCTGTTTATCCACAAATGAAGTTACAGGATGTTCTTGGTCGT
ref0007086	-	130180	16193	C	0.36111111	TTAAGTAAATATTAAAATAGATATTTAAATATCTTTCCCCTATAAGCTGC[T/C]AATCTTTTCAGTCTCAATAAATCCTTCCCCACTCACTTTTTTCTTAGTAA
ref0007087	-	111455	813192	T	0.140625	AGGAGCAACCTGGCCGCTGAAGTCTGCAGTTCTGCTAGAGAACTGAACCC[T/C]GTTCAGTCGTGTGCCATCAAAAGGCCATGTTTATAAGCAGAAAAAAAGCA
ref0007089	-	4818	813257	C	0.13513514	AAAAAGAGCAACCACCTCACTTATGTGTAAATTCAGCCCAAATTCATCAT[C/T]CTAGCAATTCTACAATCAAAAGACATGTCTTCTGAGACCCTTTGGAAAGG
ref0007122	+	13744	813292	G	0.34285714	GTGTCTGAGCTGCAGCGCCCATGTTCTCTGATCCCCTAGAGAAGTTACAG[A/G]GAGGGTGCTCACTCATGGGACACCCACTCTGGTCCCTCATCTGATTGTGG
ref0007172	-	17065	813347	C	0.06060606	AAGAATGAGGCTTCCCACTACAGTCACGTAACAGGCAGCTGACTGCAGCT[C/T]CTGACCCAAATTCCAGTCCCGGGGTGTGACTGAAGCGCAGCAATAATAAC
ref0007172	+	20874	813350	G	0.09375	AGATCAGGAAGCTTTACCTAAGACTGGCCAGCAGAGGGAGCAACTGGATC[G/A]TGAAAATGAAAAGCCACTGGGCCTTCAGAAAGCTGCTTTGACTATTTAAT
ref0007173	+	9860	16494	C	0.11764706	CTGGGGGAGGGGGTGGTACCCAAGAGAAATTCTGCAGAGCAATGCACCTG[C/G]TGAGCAGGTGTGCAAGAAAACACACGTGGCATGAGAACCCCCGCAGGGGC
ref0007173	-	37535	16460	C	0.19444444	CCAGGAAGCCTAATGGGGATGTGCCTCCAGGTACGGGCTATTCTTATGAA[C/T]ACTTGCCCTTTCCTGACTCGGAAACTTTGCCTCTTTTATGGGGATGTAAA
ref0007173	-	93560	16491	C	0.5	TATCTGTTTGGTCTGCATTGGGAGAACACATCCATTCAGATGCTGCAGCA[T/C]AATCATTCTTGTGACCATAAAATTATCAGCGAAGCCAAGCCCTACATCTT
ref0007173	-	93616	16491	C	0.15384615	TTCTTGTGACCATAAAATTATCAGCGAAGCCAAGCCCTACATCTTGGAAG[T/C]CCCAAGGACAATTAGATGAATTATCAAAGCAATAAGCACACTAGATTACA
ref0007173	-	112067	1465747	T	0.36111111	AGAGAAGTTTATGACTAGTTTTCTCTCTGCTCCCAAAACAATGATTTTTT[C/T]CCCCTTCATTTCAGATGGCCTCTTTGCATTATACTGCAGTTTATAGGAAA
ref0007174	-	93741	16525	A	0.16666667	TTGTTATTTATACCTGCAGTAGTCACAGGATTCTGTCAGTATAACAACAC[A/G]TCAGATGAGAGCATCATATCTTCAAATGAATCAGAACTGATTGTAAGTGT
ref0007175	+	28984	16539	C	0.41025641	TCTTTGTCTCTCTTCAGCGAATCTGAAATTCTTCAAGCGTTATCTGCAGC[T/C]GCTGAGCCTTCCTGCTGCCTTTCAGACTAATCAGCCACACAGACAGAGGT
ref0007175	-	61089	813478	G	0.06060606	AACCACCTGGGCTGGGCCGCTTCCCATCTTCCTGCAGAGGCCGGGACCCC[G/A]GGCCCTGTCTTCAGGTGCTCAGCTGAGGTCGCCTGGTTTTGCACTTGGAA
ref0007176	-	65216	16594	G	0.35714286	CTACGTAGGCCTGGGTCATTTATCATTCTGCAGATTTCAAAAAGATGGTA[C/G]TGTTTTTATTGCAAAGGCCTTGTCATTACAGAAACTAGAAAAGTATTGAT
ref0007267	-	7679	813559	T	0.05555556	TTATAAACACTTTGTAGTGTTGTTATTAAAAACCTACTAAGAATACAGAG[C/T]GAAAACATTCATCATATCATTTGGAACTCATTTTTTGGTAAAAAGGCAAA
ref0007267	-	19010	16683	C	0.44871795	AAATTATGATGAAACTCATACATAATCCTTTCCTTCATGATTTCCTAGTT[T/C]AGCGGGGGAGATAGATAATTCAAATAGTCACACAAATTATTACTAGTTAC
ref0007267	-	33569	813552	C	0.25	TAGGTACAAGGTACTCAGGAAACCCAGTCGTCATCTGCAGTTGAATGCTG[C/T]GGGCAGCTGAGCAAACTGGCCCAAGACACCATCGTATCAATACTTACCAG
ref0007271	+	20260	16707	A	0.11764706	GAGCACAGTGATGGCTGCAGTCTTTGCAAAGATGGAAATCCTGAGACTGA[G/A]ACTTTCCAGTCAGTCAGCAGGCCTTCGCAGAGACCAGACAGGACAGTGCT
ref0007271	-	33561	813578	G	0.30882353	AGGCTGCTCCCAGGTGGGGAAATGGGTTTAGCAAAGTCTGCTGCAGCTCC[G/A]GACCCTTGCTACGTGAAGTCAGGATGCAGTCTAAGGGGTGACAGTTAGGA
ref0007430	+	59248	16796	C	0.06944444	AGACTGCAGTGGGTCCGCCCGTTACAAGCCGGTCCTGCATCGTCTTCTCA[T/C]CCTTGTTCAGATGTGTTAGCGGATAGCTAGATGTCTCTCTATGTGGAAGG
ref0007431	+	42630	813711	T	0.28125	TGGGGTTGTGGCTTTCCTTTTGGAGGCTGCAGGATTGTTCTTCTTGTCTC[C/T]TCTGTCTGCCCTCTGGTGGTAGAGGCTGATGGGAGGGACTGTCTGTGGGG
ref0007432	+	10223	16826	C	0.125	CTGCTCTCATCACATGTCCTGATATGACTCCTATATTTCCATTGGTTGTA[T/C]GGGGATTGGGAGGCTGGTTCATAATTTCAGCACCCTTTACTGTCACCTCC
ref0007433	-	20412	16856	G	0.08536585	ACTGTAGGATTGCATTGTCACTTGCCTGACTTTGCTGCAGGCTGCCCCAG[G/T]ACTCACCGTGGCTGCCAATGAAAGGGAACACTTGCTTCCCTTACCAATGT
ref0007433	-	29947	813737	A	0.265625	ACCATCTCACCGCCAGGAGGCGCTCTGCCACCGTTCAGCCCCCTTGGGCC[G/A]GCCCTTCTGCCGCAAGCCTCTGCCTTCCCTCCCAGCCCTTCTGCCCCCTG
ref0007433	-	51114	16868	G	0.06060606	GTAAAAACTTTTACATACGTTAGGGTTGTTTCCGTTCTCCAGACTTGCTC[G/A]AGGTCTTCATCAGGGTCCTTGAATCCAGTAAAGGAGTAGTAAGACTTGTC
ref0007471	-	49380	16918	G	0.27272727	CCTGCAGCTTCCCCAAGAGGATGGACGCAAAGACCCAGGCAGCATCAGAC[T/G]GGCAGACGGTTCCAGCCTCAATCGGCCGGCAGCGGACGGCCCCTCCCCTT
ref0007475	+	1390	17019	G	0.36363636	CATAATAAAGGCAGGCTTACTGCCAAACAATTTAATCTGGCACCACTTCC[A/G]GCAGGTCCTGGAAAGCACAATGTTTTCTTCTTTCTGGCTTTTACACAAGC
ref0007493	-	12919	17052	T	0.275	TACACCGTGGGTCCCTGGACTGCTCTCATACGAACGGGGGCTGGGTTAAG[T/G]GCTGGACTGAGTCGGTCGTGAGTCAGCCAGGCTCACCGTGGGTACTGCGC
ref0007493	-	37749	813895	T	0.05263158	AAGGATGCTCAGCGGCTGTTCGCTCGGCCTCCCGCGGCACCCCCGCCTCC[C/T]CCGGCTAAGGGCTGGAGGCAGGACCGCGGGGCGGGGAGAACAAGCCTGGA
ref0007504	-	2850	813905	G	0.25714286	TGCACAAGCAGGGGTAAGAAGCATAAACCAAATGGAAGTGAGGGCTGCAG[G/A]GGGACAGAGGAGGGGGTTTCCTCCTGAGCAGGGGTCGGGATTTCCTACCA
ref0007506	-	1690	813906	C	0.36842105	TAAAAAAAATTCCCTTTGGCATGTGAAGCTTCTTGCATCTCTGGCTACTG[T/C]TCACCTGTGCCCTGCCTACATAGCCTGGGGCCACACCTCAGGGTTGGTGT
ref0007548	+	4008	17117	C	0.34615385	GTCTGCAGAGGCTGCAAGGGAGGAGGAAGAGGGGGCCTGAGCCAGAGCAG[T/C]AGTCAGGTGAACTTTCCCTCTGTCATTGAAGAGTGGTCAGCCTTCTCAGA
ref0007554	-	11705	17125	G	0.16666667	AGGGCTGCTGCAGTTCTGACCTGGGCTGGTACTGGGGACCGTCCTTGAAG[T/G]CACTGTCTTCTCCTGCCCTTCTCCTTGGCATTTGCTCAGCTTCCTTTGGC
ref0007556	+	4828	17145	G	0.15714286	TGTTGTACTTTAAAGGATAAAGTATTTTCATCAGAGATGGCTCCTGTTGT[G/T]TGAAATGCCTTCAGGGGACAAACTCTGCATAATGTAAAGCCCTGTGAATG
ref0007558	-	8149	17170	C	0.15384615	CAGTTCCAGGGTCATCTCCACCCTTCTCCATGCTGACACCCTCCTGAAAT[C/T]CAAGAGATTCAGTACGGGGACCTGATGGTTTAGACAAACCATGCTTCTGT
ref0007560	-	22387	813968	G	0.39189189	CCTGCAGATTCCTCTCTCCCTGCACCCTGGCTGGGTCTGTCTCCAGCCCC[A/G]CATCCTTCACTTGTTCCCCCAGGTATGGATGCCCTGGGAAATCACAGAGC
ref0007561	+	141891	17202	G	0.14864865	AATGTTCCCAGGGAATCACAACATAAAAACAGGCCCCCTGGCTCAAGGAC[G/A]CACTCCTACCAAGCCTGAGGGTGCAATTTTGTACTCTGTTTAAGTTTATT
ref0007562	-	108090	814009	G	0.35897436	AAGGGCGCAAGGTAACATCACGTGCCTACTCGCCCCATCTGCAGAAGGCA[G/A]TCTTCCAGCACAGGGCTGGGAGAGGGGCTTATGTGCCAGCCTACTCTTCA
ref0007562	+	119447	17263	A	0.34722222	GAGGAACTTCAAGCTGGTAAGAGAGCTCATGTGGGAGGCGGAGCCTGCAG[A/G]AGCAGGGGACACCTGTCCAGTTAGAACAAACATGGACACTTGTTTATGAG
ref0007563	-	61804	17377	T	0.29487179	CGTTTAAGCAAGCTTATCAGGTAATGTTGTTTAATTTTTTGATAAAAGGC[T/C]ATTGACCAAGTGGATAATTTCAACAAATCTAAAATTTATGAAGAGAAAGA
ref0007563	-	129784	17336	G	0.31944444	TCTGGGTATTAATGTCAGTCTCAGGCTCCTCTATTCTGCTGTGACATTGG[A/G]TAAGATGAACCCGGCCTGGGCCTGGCACAATGCTGAGTGACTCAACTCTT
ref0007564	-	2198	814115	G	0.16176471	ACAGGTCTTATTCTTAGGAGGTACTGGCTCTCCAGGATTGATCCTGCAGC[G/A]TGCAGGGCTGAGGGAGGTGGGGAGCAGGGAGGCAGGCATCTCAGGCTCAT
ref0007564	-	29200	17447	C	0.2	CTTCCTTGATGTTCAGGGCGGTTCCTCCCTGACTGTCACATCCCTGGATG[C/A]CCAGGGATCCATTTCACCTGAGACTTCATCCAGCCTAAGAATTATTGGTA
ref0007564	-	29251	17447	G	0.2	GTTCACGGCACGCTCTGCAAACGTGGCTACTGCAGATGTCCTGGGACTGG[A/G]CTTCCTTGATGTTCAGGGCGGTTCCTCCCTGACTGTCACATCCCTGGATG
ref0007564	-	61523	814146	A	0.06410256	GACAGCTTGTGCGCCAGCGGCATCTCCACCATCTGCAGCTTCTCCTTCTC[C/A]TCATCATAGTAGTTGTACAGACCTGGGAGAAAAGCAAAAAGGGTACTGGG
ref0007564	+	160741	814108	C	0.18055556	TCTCCGTTCAGCAGAGGGGGGAAAAATCCAGGAAAGATGCTGAGAGAAAG[T/C]GCTGCGGGGAAAAAAATCACCTGCTGTCGTCAGCGAGCGCTGCTGGGAGC
ref0007567	-	15468	17496	C	0.25714286	CCAGCTTCCTGTATGCTGATGCCTCAGTGAGGAAGATGTAGAGAACACTA[A/C]CTTTGGAGAGAAAGCTACTTCTGCTTGGCATTTTAATTCAGAACCCTCTT
ref0007567	-	73162	17540	A	0.22222222	TGGTACTCTTACCTTAATTCCTGGCACCTTCCAGTCCTTCGTGTACATGA[A/G]CTAAGTGATCTTCGCGTGCCTAACAGCAGTCTTCCAACCAAAGGCCCACA
ref0007567	-	116987	17488	T	0.11111111	TAAATTGCCAAGATCCAGAAAGTTCTGCAGGGGGAATTGGTGGGTGTGGG[C/T]GTGGAGATGGCTAAAGCTGTGACCTTCCAATGAAAGCTGGATTCTGAAGT
ref0007630	-	35529	17582	T	0.11111111	TACACTGGCTTCACATTCAGGGAACAGTTGAGGACACTGCACTCCACTGG[T/C]CCCAAACACCTCCTTGGTTATTCCAAGATTATGATGCAAAACCACTTCTA
ref0007630	-	57808	814275	G	0.05882353	AGGAGACAGTGACAGTGCATAAGGAGGAGTCCAGGACAGAAATGCCCTGT[G/A]ACCTGTTGTAGATGTCCCCTTGGCGCTCATCTGCAGCACTGGTATCTAGT
ref0007630	-	57887	814275	C	0.45588235	GTAAGATTGAAGACACACAGCTGGGGATACTTTCTATTTTTCTGTTAAAA[T/C]GGAGCATTCTTTGTGGGCTGTCATTATTAGGAGACAGTGACAGTGCATAA
ref0007632	-	65905	814302	A	0.10606061	TTAAGTGTGATGGCAAGGCACTGCAGAAAGAGGCTTTGGCCAGCAGAACA[G/A]ATTTATGATCATTGCACAACAATATGATAGAAAAGTGCCACTATTCAAAC
ref0007636	-	42688	1749550	G	0.05882353	ATAATCACCCACCACATTTCATCATTCAATTCCAGGCCAGAGACAAGATA[G/A]CATTTTGTCTCTTGACCCCAGCTTGAAGACCTCGTTCAGAAGTTTGCTGG
ref0007636	-	67915	17700	G	0.24285714	AAGAACGTTCAGAGATGAAAAAATTAAAACTGGGGTCTCACAGGCATCAA[A/G]CATAAAGGGCAGAGGGAGCTGTGACTAATGATTCACCACCATGTGGCTAT
ref0007636	-	72760	814403	A	0.37878788	TTTAATTTTTTCTTATGTACATTAAGGATAATATATATGGAATGTATATG[A/G]TATGTATATGGGATTAGGGCAAAATCACTTGGAATGGAAATAAGGATGTG
ref0007636	-	82418	17704	A	0.26829268	AGGAGGATATCAAGCAGGCAGTAACGGTGCTGCAGGTGGATGCCCAGGAC[G/A]TTGGCTTCTCATGGAATGCCTTTTCTTTCAGGCTTGTTACCTTTGGGAAG
ref0007642	-	5883	17726	C	0.18918919	AGAGTGGAGGCCAGGACTTGGTACTTTCACTGATGATCAATTTTTCCTCC[C/A]TCCAAAAAACATCTGGGCCACATGCAGAGGTGGAGCTTCCTCAGCCTCTG
ref0007642	-	16238	814408	C	0.34848485	TTAGTGATATTTATGCCCATTTTTGTAGGGCCTTGTTGACCTCCTCTTAA[A/C]ATATATCAGAGTATTACTTAGCAGATAACCTGAACAGGGCTGCAGAGATG
ref0007642	-	24437	814417	C	0.18181818	TGCTCCTGACTGGATCCTGAGGGCTGAGTGATGCCTAGCAGGCAGTGGTG[T/C]TGCATACGTCTTTGTAGAAGGACTGCCTGCAGGGTGCCTTCCCTCTGTCC
ref0007642	+	47760	814421	A	0.22727273	GTGGTTTCTTTGGTTAAAAGATTCACTGGGTCTTTGTCCCCATGCTCCCC[G/A]AGGAGCAGACTGATTAGATATGATGATCCAACCACGATTGCAGCCCACAG
ref0007642	-	52951	814426	A	0.484375	ACTGCAGGCAGGGAAGGTTATTTAGAAAGCTGCTGTGGTCATTTGGGTAG[A/G]AGATCATGAATGTGGTTACAGATCATAAGGAGATGGGGACAGATAGAAGA
ref0007642	-	63221	17730	G	0.18421053	TTAAAATATCCCTCTCAGAGAGCATGAGATTACAGGCAACTGCTTAAGTG[G/A]GTGTACACCAGGGACACTGAGAACATTTCTCAGCTTTATACAGATCCCCC
ref0007665	-	30145	17754	T	0.10294118	ATGTTTCATGCATGTTTAGGTACAACACTATAGAAGTAATAAAGAACCAT[C/T]CCTACTGCCTCAAATCCCTCAACGGTTTCATGCTATCGTAGGCACCTTAT
ref0007665	-	57318	814454	A	0.3	GAGGACACAGGGGGGTGGGTAGAAGAGGAAGGTAAAGCACGACTGGGAAA[G/A]TCTTTGTAAGCCATGCATTTGGCTTTTTCTCTGCAGAAGTGCTTGCGCAC
ref0007669	-	894	17800	G	0.24324324	TCTGCTAAAATAGTCATCAGAGAGGGAGGACAGAAGGATTGTGCAGTTTG[G/A]AGCCAACTGGAAGGAAGCAAAGATGGTTAGACCTGATCTACCAATGCTAA
ref0007669	+	78432	17791	C	0.08333333	CTGTTCCTGCCTGGGGTTGCAGCCAGCTCAGAAATGGGCTCTGGTCTTCA[C/T]ACCTGATGATAACGACATGCCTCCGTTGTGGCCCCTACTGCTCAGTGAGC
ref0007671	-	2370	814511	A	0.109375	AGCAGTATTTTTGCAAGTTTATAAACTGGACGGGAAGCACTTGCCACTGA[G/A]ATTTGGCCCAGCGATGGTCTCCCCCCTAATCCATCAGTTTGTTCCAACTG
ref0007671	+	43235	17817	C	0.05882353	TGTCTGCCACACCTGGCTCTTCTGCTCCGCCCCCAGGTCCGCGGTCTCCC[A/C]GGCGTTCTCCTGCCCCCAACGGCGGCCTTGGGCCCTTTCTCTAACGCTTG
ref0007671	-	74636	17830	G	0.25	TCCTGTATTTAACACCAGGGACTTATTTCTTTTATAAAAATGCTTCCCAG[A/G]ACAAACAACTTATGTATGAATCAAAATGAAAAGGCTGAGTACTTTTCACA
ref0007673	-	15232	17836	A	0.08333333	AGTTGCCACAGGAGACAGGATATCTGAAATCTTAGGAATTAGTGAGCACC[A/G]CTGCTCTAAGGGACTTGTTCTTTGTTTCCCATTGCTAACACACTACCTGA
ref0007673	-	35797	17842	A	0.22727273	ATGTGCTCCCTGCTAAGATGCTGCAGTCTCCCATCTCTAGACACTTACCT[A/C]TCAGCACTTATGTGCTCATGCACAAGCAAGAGTAAGAGAGAAGCAGGCAG
ref0007673	-	55567	814539	G	0.41025641	CAGGGAAGCCTGCCTACAGAAGTGATGCTTCAGCTCCACTGAAGACAACA[G/A]AGCAAGAAGAAGCACAAACAGGTGGAGGAGGAGAGGACTGTTCAAATAAA
ref0007673	-	69569	814545	G	0.1625	TCTTCCTGTGAGTTGTTCTGCTCCAGCTCATGGGAATCTGAAAAGAAGTC[G/A]AAGAATGATTCAGAGGTAGGAAGGATGAGTACAGGTCTCCAATATAGGGG
ref0007707	-	16014	17860	C	0.33823529	CTGGGGTGTGTTTTGGTCTGAGGTTTGTGCAGCATTCTGGGGATGGTGGC[C/A]GGCTAAGAACTGTAGCTCTGATTGCTTTGTGGGGGGAGTGGGTGAGTCTG
ref0007708	-	18522	814581	C	0.225	ATACTAAATTTTTATTCTTTAATACTAAAACCTGAGATGGTTTCCCATGT[C/T]TAGCGTATGTTACCATACTTCTGCCAATTTAGGTAGCACCATGATAGTCC
ref0007710	-	42843	17928	C	0.45454545	CAGTAAAAACAATATGCACATATAGCACATGTATATAGAGTATTTTTAAA[T/C]AAAAACTGGATCATACTATGCAGAGTATTTAGTTACCTGTTTTGTTCAAG
ref0007711	+	32733	1465908	T	0.08108108	GCAAATTACTTATCTCTTGTTAGTCTTTTTTGTGCATAAATTGCCAAGAG[C/T]TGAATGTAGATGAACTCTACAGTATCACCTTCCAAATTCCTCAACAGTGC
ref0007769	-	5615	17997	C	0.21621622	GAGCTGACACAGCCAAGTAGGTTACAGCAAAGATACAGGGGATCAATTGC[C/T]GCGTGTGGGGTACTGCCGAAGGGGCTCCGCCATGCTGCAGATAGATCCTG
ref0007805	-	1273	814724	G	0.32894737	GTCTGGGGTGGTCACCCTGCCTGCCTGCAACCTGGTAATATGGAAGCATC[G/T]AGCCATCAGACTGTCACACTCCCCGAGCTGACAAGAAGGTGGGCCCTCTA
ref0007805	-	1448	18027	T	0.08333333	ACGATTCATGAGCGTTTTAACTGTACACAGCACCGGTCTTGTCCGTGACA[T/C]GTTTCTGTATTTGTAAAGACTGTGGGGGCTGGTAAGTTACCCGGAGACGA
ref0007808	-	15529	18045	C	0.08108108	TGGGGAGTGTGCTGGGGATGGCCAGAAAGGGGGTGGCTGCAGGGACAACC[T/C]AGACTCCAACTTCATCCACTTTTCAATTGCCCCTAAGAACAGTCCTGGGT
ref0007815	+	27363	814789	A	0.41428571	TACCTGTCTCAGAGTATTCAGCTACAAAAATGAGATATCATAGCATTGCT[G/A]CAAAGCTTGATAAAATGCTTTGCCAGCTGCAAAATTACACACAAAGAGAT
ref0007817	-	6629	18126	G	0.40625	CATTGTTCCACTTATGGAAACCAGTCAAAGCTGTAGCATCATTAAGGGTC[G/A]TATTCACAGACAAGTGATTGTCCCAGACAGTTAGGCACCTGCAGTCCTGT
ref0007817	-	10831	18117	G	0.11428571	AAACAATTTGGATTAACTGCAGATTTGCAGATTTAGTGACTTTCATGTAC[A/G]TGTTCCAAAACTGAGGCCACAGGGCAAATAATTATCACAAAATGTAAAGA
ref0007873	-	3701	18143	T	0.171875	ACATGAGCAAAGAAGTAGAGCTGTCATCACATCCCTCATAGAAAAGGCAT[C/T]TGAGATGGGCTGACACTTGCTATGGAGGAACAGACAACACACATCACACT
ref0007875	-	22453	814825	T	0.09090909	TCGGGACGCAGCATCAAAAAGGAAAAAAAGGAGTTCCAAAATGTTAACAG[C/T]CAATCGTCATCTATGTTTGCGTTTGGTTTTCCGTGAGAGGGAGATACTGC
ref0007898	-	19422	18179	G	0.0952381	ATCTGCATTAAGAAATGTTTATGCCACCCGTCTCTAGCGTGTGTCTAATT[G/T]TGTTGCTGCTGTGGACAGGCGAAAAGAATGGCCTCATTATTTCTCTCTCT
ref0007918	-	88041	18279	A	0.2	TCATTACAATGGTTAAGTATTTAGCTTTCAGTAATTGAAAATTAGCCTAG[G/A]TAATACTGAGATTATTTGGGGGGAGTAGGGATATTTTCTGTTTTCTAAAG
ref0007966	-	961	18374	C	0.42105263	GCAGCTTGAGATGTGATGATGAAACTAGTACGGATTTCTTTTCCCTTCTT[T/C]GCAGTTTCATGGATCGAAGATTTGTTCTTACTTAGGTCTTAGCAACCTCA
ref0007969	-	8927	18399	T	0.06944444	TGAGGGGCACGGTGGGCACTGTATAGAAACCTCCCTCATCCTGCCACTTT[C/T]ACTTTTCACCTCTCTCCAGGGCTTCCAGATTCTGTGTGACCTGCACGATG
ref0007970	-	19307	814965	T	0.10526316	ACTGTTCTGGCCTGCAGAAACCCTTACTTTAGCCAACATGGCTGCATAGT[T/G]TCTGAAATGAAACCTGTCTTTTCTTATTTTTTCACCATTGCTCCAGTCTA
ref0008010	-	47330	18551	A	0.06578947	CCTCGATGTTGAAAAGAAATAGACAAATCCTAAAGAGAGCCAGGACCAAC[G/A]TGACACAGTTCAAGTCACGTGTTTTTGTCCTGTTGGGTTCAAGAGGATTC
ref0008020	-	19206	815108	C	0.07575758	GACCCCATAGGAGACTGACCCAGACTTGCCTATGAGTGTCCAGGAGTCTC[A/C]GGCAGAGACATGGGTTGGCAGGGGCCTGCTGCAGGGTTGGAGGCACTGAG
ref0008020	-	29396	18572	G	0.25	GAACCCAGCAGTCACTTTTGTTTCACTAAGTAGCTGTTTACTGGATCAAC[G/A]AGCCACATTTTCAGAATGGTTTCTGCACCTGGTCTGTCTCTGTCCCATTT
ref0008023	+	11246	18626	C	0.171875	GCTATGAAAAGGAGGAATTATAATGCTGCAGTGTAGCCCTAGATCAATAA[C/A]CCCTAATTATAAATGTTATACCATTTGTAGGATTGTTTTTTTTCACCAGA
ref0008023	+	34676	18635	G	0.08974359	GAATGTCTGTGGTATGAGGCAGCCTGTGACCACAGACCAGCCTGAGGAAA[A/G]ATAAAACGGGAAGAACGAAGAATCCCTCGCAGGGCAGCTGACAATAGATT
ref0008023	-	40436	18641	A	0.05882353	ATCCTCCATTTGTATCATTCCATCACTTACTTCTTCCAACTGCAGCATGA[G/A]GTGTTTATCAACAAGTGAAAAAAAGCCAGGAATTGTTTCATACATGGGGA
ref0008025	-	40548	815190	C	0.125	CAGTGAACCAGGAAGGCCTCAGAGAACGCCAGGGACCCCAACCCTAGGGC[C/T]TCCCCAGCCCCAAAGGGGCAGAGTACATAGTAGAGAGGGGGCAGTCCTAA
ref0008091	-	1278	18708	A	0.47560976	TAGCCTTAAGTGAAACCTACTAGTTGTCCAATGATACCATCCCTGCCCTC[G/A]TTCTATTCACATTACCAAGGGGCCCATTGAGTTATTTTTCCTGAGAGTTG
ref0008092	+	2011	815234	C	0.28571429	TGTCATTTTAAAACTCTGAAAGAAGGTAAAGTACTAAGACCAATAACATC[C/G]CCTCAAAAATACGTGACCAAAGAAAAATATTTCACCTTCTATGGGAATCT
ref0008092	+	17974	18714	G	0.10294118	CAGGCAGCTCACTTGACACCACACTGCAGCCGCCTCCCCAGGTTCTCCCG[G/C]CAGGGCTGAAATAACTGCACTTGTAAGGTACGCTGCCCGGCCCCCACGCT
ref0008096	-	33961	18811	C	0.140625	AGATCCAGATACAGGACATCCCACTGCAGGCTGAAAAAAGAATACCTTAG[C/A]CATGGAGTGACCACAAGTACTACACTAGGAAACACATTCTTCTGTAGTAA
ref0008197	-	16526	18832	A	0.07894737	TCCTCTGAAAGCACAATGGGACCACCAGGCAGACACCAAGGCCCTGTTAG[G/A]GTTTGGGCTAGAATTTCACCTGGCTGCAGGGAGTGAGAACACCATAATCT
ref0008202	-	4659	18874	G	0.13235294	ACAATAACTTGGATAATATTAATAGACTGTGTTGCCATGACAGGTTATGG[G/T]GAGAAAGGAAGGGGATGGGCTGAAGGATGGGGGGTGAGCCCTGTTCCGGA
ref0008202	-	7700	815341	G	0.20833333	ATTCAGAGGTACCCTGAGAACCAAACTCTCCCACCATCAGAATCTCAGTG[G/T]TTCAAGGCATGGGCTCGTTTCTACGGAGTTAACCTCAGAGAGACACGTCA
ref0008202	-	25099	18849	G	0.171875	CACCACCCCCCCAAACAGTGAGGGAACTGCAGACCCAAGCTTTCAAAGCC[A/G]CGGAGTAGAAGGCTTTGCACCAGCCTGCGGAAGGCGAGACCCTACAAGGC
ref0008204	-	39565	18893	C	0.39473684	TGCAGGCGGCCAGGGCTTGTACGGAACATAGAACTTGTCAATGAGCATGT[T/C]ACTCACCTTTGCTGATGTCTTCATACTCCAGCCAGAGTCGCCGCTGCACC
ref0008206	+	31311	815373	C	0.0625	CCTAGAGAAGGAAGGATGGGTTTAGACAACAAGCAGAGACTTTCCTTTTG[G/C]ACTTCCCTCTTCTGGTCAGCCATTCTCAGGCTCTGTGTCCTGTCCTGGCC
ref0008233	-	3342	18942	C	0.14473684	GTCCCCCCTGCTCCCCCTGCCCTGCTGCCTCTGCAGACCTTAGCATCTGT[C/T]CCTGACTCCCTCACAAAGGGCATGCCATCCAATCCCTCCACAAAGGCTCC
ref0008233	-	34960	18947	G	0.08108108	TCCTGGCTTGGAGAGTTGGGGGCTCACAGGTAGGCCTGGGCAGTGTGCAA[G/A]AGGGGGGACAGAGGGGCTGGTGAGCCAGGGGTGAGCTTTGAGCAGGGAAG
ref0008234	-	34106	18984	G	0.125	AGTGGGGAGCAGACCAGTTAAACAAGGAGAAAGGCCACAGCTCTTCTAAC[A/G]GAAAAAGAAAATGAAATCAGAATGAAAATTGATGAGGCGGAGAGAAAAGG
ref0008237	-	12550	19043	G	0.12121212	CTTTGGGGGACAGCTGACCAGCTCCTGCCTCCTGCCAGGAACTAGCTGAT[G/A]GCCTAGCCAGCAATTCCACCCCCTTATACTAAATTCCCAATGGCAGCGAC
ref0008256	-	410	815536	C	0.125	CTACAAGGGGCCTTCTGAGCCTGCAGAGTCAGCCTGTGGCCCGCACCCAG[T/C]GGAGGTGCTGCCCGCTGATGGAGGGGGTGAGCCTGCCCTGTGTGAGGGGG
ref0008257	-	47073	19166	A	0.4	GCAGACTGGAGAAAAGCCCATGAGCTTGAGCTCAGAGGGAGCCAGAGGGA[G/A]GAATCTACGTGGCCATAAGTTCATGCAAGTTGTGCATCTATCAGATGCCT
ref0008257	-	63487	815566	A	0.16666667	CCTTCGACCACATCTCGGTCGGATTGTTTTCTACTTGTGTAAAGGAGGTG[A/G]GTCTTTCTGGCCCTGTTCAGTGACCCCGACCCCGCGCCCCTGCAGAAAGT
ref0008257	+	66061	19171	C	0.15625	CTGCAGCCAATGAGAAATAAATACATCAGCAAGGAGAAGAACCTAAGCAA[C/T]GCATGCACACACAGAGTGACATTCTCCCCTCCTCCACCTACCCAATCTGA
ref0008258	-	683	815585	C	0.05882353	GTCCCCTCCCCTCCCTATCCCTGCAGCGAGGTTCCAGGCTCTTCTAGAGG[C/T]TCTTCTCCAGGACTCCCACACTGTTCTGGGGGTGGTTCTATTGCCATCCC
ref0008290	-	29180	19209	A	0.10606061	TGGTATACATTAAAACTTACTACCTGCAGTACTAAAATTTACTACCTACA[G/A]CTATACACCTTAGGCAATATTATCCAGTATTGTAGGCAATATTATCCAAT
ref0008292	-	12926	815602	G	0.32857143	GCAATTGGGCCTTATTTGTACCCTTTATGTTACACCTGCAGTCATCTAGT[G/A]CTATTTGTGTACCTAGGGCTTGTGACCATGAAAAATTATTGAAGGTCTTT
ref0008294	-	7290	19233	A	0.36363636	GAATGTAATTAAATCAAAAAAGTAAAATATCAAAACAAATAAACCTGCAG[G/A]TGATCTAGCCTAATCACTTTATGTGATGATGAGTGTCATCATTCCTAATT
ref0008332	-	7215	815712	C	0.34375	AAAAGTTTAAAGTGAGTAGAGGTCTTCCCCAAGATGGCAGCATAGGAAGA[C/T]CTTGTGCTCACCTTCTCCCAAGGGCACACCAAAATTATAACTACTTACAG
ref0008376	-	19790	815764	G	0.16666667	CTGGGCGCTCGGGGCTTGGAGGTTACCCCAGGTGCAAGCCAAAAAGGGAA[A/G]GGCTTGTGGCCCAGCCCCAGAAAACACCTGAGGCGTGGGAGACAGACCCA
ref0008379	-	21372	815797	C	0.11764706	GGGGCATCGTCTACTCCTGCAGTCAGGAGTAGAGACCCCTGGGAAAGCAG[T/C]GTGTGGACGCGATTCCTTCTCTTCTGGTCTCAGGGGAGTGGTGTGAAGAG
ref0008379	-	82082	19482	T	0.15625	GTTTTTGTTTAATTAAGGCAAGAACATCAGGTAGCACATGCGCTGACCAT[T/C]CCCTGAGACAAAGCTCTTTCCTTCCATGCAGTGTGGTCGTGGTCAGTTTC
ref0008414	+	22445	19529	G	0.0625	CAAGCACACTGGTAGCTAACAGAAGAATTTCCTACTTAGCCTGTTTAAGT[A/G]GGGTATGCTCTGCAATTTCCTATTTCACTCTATTTCAGGTGTCACTCACT
ref0008414	-	26874	815855	T	0.07575758	CCATGGTCATGTCCACATTCACAAGGCTGGCAGCTCCCTCTCTCTGGCTC[C/T]GCCCTGGAGGAAATCTGGCATGGCTGGTCATCATGGGATCCAGAAAATCC
ref0008427	-	4038	19582	G	0.1	CAGTGAACATCACAATGTTGGCTTGGCTGTCATGTGGCCTTCTGCTGGCC[G/A]CCATGTCAGGACCCGGGAGGAACCTGGTCATTCCTAAGTTCTGAGCTGCT
ref0008453	-	2868	815896	G	0.19230769	ACCCATTAAGAAAGATCTCCCATCTTTCCTCAGCCACTTGCTAATGCCCA[G/A]TGCTAAGGTACTGTGTTTCCAGTCATTCAATAAATTCAGCACCACTGATA
ref0008480	+	14097	19631	A	0.40789474	TTAATTGACATTAAATTGCATACTATGGTTAAATATTTGGGGAAAGAAAA[G/A]TACATTGCACTCTGGCCTTACCCAAAGGTATCGGGAACAATGAAGAAACT
ref0008480	-	24546	815940	G	0.07352941	AAGGCAACCAAACTACCTTATCCTTCTAGAAGCTCCTCTTCCTTCCCTTG[G/A]GAAAGGAGACAAGGGGAAATGGAATTTCACCCTGCCTTCCATATGAAGTC
ref0008480	-	24982	815941	C	0.05882353	TCGGAGGTGAAAATGGCCTAAAACAGTGTTAAGAAGGGAAGGCCAGGGCC[C/T]GGCACATGACGCAACAGATGACTTGGTCCTCAGGCTTAGAATGTCGTCGC
ref0008482	+	19957	19660	G	0.13513514	TTGTTCATTAATAACAAGTAATAAACCGTTATTAATGATAACAGTAATAA[G/A]CTGCTAGCTCCTTGTGTGTGACTTTTCCTCCTCCTACCGAGAACACCAGA
ref0008490	-	32031	815985	C	0.06060606	ACTATTAGCTCATGGATAGATATTAATGTGGACAGGATACAGATTCCACC[C/T]CCCACTCCCCACCCGCCTTGGCAGGGCATCACTGAGAAGTGAAATCAGAT
ref0008506	+	13083	815989	A	0.07575758	TTTGGCAAAGTGGGCCATGAAATACAGATGATAGGAAACGCATAAAACCC[C/A]TAAAAATATATAGTTCTTCAATGCCACTAGTAAACAAAATACAACATCAG
ref0008567	+	33450	19744	G	0.13636364	ATCTATAAGGTAAATCTCTTGACTAGTGTTGGAAAGATATGAGCCTATGG[G/A]GACTATTTTAGGATTGGATCAGCTTAGAAGCAGAGAAATGGCTGCAAAGA
ref0008567	-	33494	19745	C	0.32051282	AGTGTTTATAATAAATAATTAGGCACGGAACATGTCTGCACAAGTCTTTG[T/C]AGCCATTTCTCTGCTTCTAAGCTGATCCAATCCTAAAATAGTCCCCATAG
ref0008567	-	50512	816040	T	0.3030303	TTGCCAGCTCTGCTTAAAAGAAGGCTGCCTTTGGGGGGGAAGATCTTAAG[T/C]TCTTGCTTGCATGTGCAGTGAAAAAAGGAAGGGGGAGTCAGTTTTAGAAT
ref0008568	-	12994	816042	T	0.5	GTGAGCAAAGTAGTAGATGTGGGTATTGGCATCAAACTTAATGACATCAC[T/G]AAAGCAGTTTACATCAGAACACTGCTCTTCTTCAGCTGCTAATGCTGCCA
ref0008655	-	2688	816131	A	0.12820513	ACGCTGGGGCTTTAGGAAGATAAACCAGCCCTCCAAGAACCTAAATTCAG[G/A]ACTTTCCACGGGAGCCTGCAGTGTTCCCACAGCAGACCCTAGGTAAAGAC
ref0008655	-	6273	19884	G	0.22727273	CCCTTACACGCAGCTCAGACTGCAGTCCAGTCCCGGTCTGACGGAGCCTG[G/A]CCCGAGCGCTGTGCACCCTGAGGTCGCGGGGCGCGGGACGCAGACCCATC
ref0008655	-	11957	816119	T	0.15277778	GGGGCTCTTGGAGAACCCCAAGCTGCAGGCATGAAGAACATTCTGGAACA[T/C]GCCACAGGCCTTCTGGCGGCCAGACCTTGACAAAGGCTGCTGCTTCTATC
ref0008655	+	13177	19863	G	0.18181818	GAGCAAGAAGGTGCAGCCAAATAAATGAATAAATACTGTTTAGAAGGAAA[G/A]AAAGTGAGGCAAGTCCATGCCTGGTTATTTTGTCGGTGGCACCGTGACCC
ref0008656	-	33037	19897	G	0.27142857	TACAAGGTGGGCAGGAGACAAGGAGCTCTCCCCTGCAGAGTGAGCATGAA[A/G]ACATCATCCTTTGTAAAGAACGTGAAAACCCCACATAAGTAAGGGTCACT
ref0008723	-	24663	19924	C	0.32894737	CCTCATGTGAAACTGTGGAAGTATTCATTTTAATTTTGACTGTCAGAGAC[C/T]CACCTCTTATGATGGGTTCCTGAAAAAATGACTTAGCTGTCTTAGTTTTG
ref0008730	-	14181	816202	T	0.21621622	GAGGCCAGGAAGGAAGTGATGCTATAGCCGGGCACCTCCTGGGGAGTGTT[C/T]GCCTTGAGAGTCCTCAGTCGCCTGCAGGAGGCTGCAGACCCTGCCTGCCT
ref0008731	-	2274	19963	G	0.22058824	GGTCCCTGCGACCGGCCGACCCGGAGCAGACCACTCTGCCCCGCTCCCAG[G/A]ACCCCCAGCGCCCCCCAGCAGCCACGCCTCGTGGCCCCAGCATCTTCCAC
ref0008731	+	31043	816230	G	0.44444444	CCATTAAGTGGGAAAAAACCAACACAGCGCTGAAGCCCCGTCTGGGAGAA[C/G]CAGTGGGTCTCTGCCGGCGCGTCTGGTGCTCGGGTGCGGTGGGCACACGC
ref0008733	-	23796	19982	G	0.265625	TGAGCTGATATGGAGCCAGAATCTCTCGGTACTGCTGTTGATCTGCAGAA[A/G]CAAGTACAAATCAGCCACCAGAAAGGGGAAGGGGGAGGCCCGGCACAGGT
ref0008743	-	4829	19996	T	0.06756757	TCAACGGACTGGCTTAAGCCAAACAAGGACTAGTCCCAACCAGAAGAAAA[C/T]GTGGGGCGTGACCTGGGGCTGTGCTGAAATAGAAATTGTCATGACCTCAT
ref0008744	-	12469	1623752	G	0.27027027	CACCCCACCCACCAGGCCACACCTCTGCAGCTACCTCAGGAGCCTCCGAG[A/G]GAGCTGAGATGGGGGCCAGCACCCTCTCCTTCCCACATGCCCAGGCCAGT
ref0008744	-	12524	1623752	G	0.13513514	TGAGATGGGGGCCAGCACCCTCTCCTTCCCACATGCCCAGGCCAGTAAGA[G/A]TGGAAAGACGACTGGCCCTGTTAGCTTACAAATCGCAGAGATTGGCGTGT
ref0008746	-	6582	20035	A	0.08823529	AGAGAAGCCAGGTCCTGGAAGAGTCCAGGCCGACTTAAGGGTTGGATTCA[G/A]CTGCACGTTCTGAGTGCCTGGTGTGCGCCCATCTGTAAACCTCAGGGAAC
ref0008797	-	9641	816340	C	0.05882353	TATGTCAAAGAAGCAACCTGGTCCCCCATATGTTTCCAGCTATTTCCCTT[C/T]TTTCCTTGCTATCTGTAGTATGAGGACAAAATGCTGAATTCCAAAAGTAT
ref0008804	-	15999	20169	G	0.06060606	GGCAGGTTAAGGGATGTACAGTGATAGAGTGTGATCCCCTAGATATCTCC[G/A]TTAGCCCTGGTCTGGGTAGCAGAGGGCCTCAGTGACCACAGTGGAGTCCC
ref0008913	-	15489	816464	T	0.2125	GGTAGGGTAGGCAGGAACAGTTATGGGGAGAGGGACATGCAAGGCCACTG[T/G]GGAAAATTCTCAGCCCTTTAAGGTCTCTTACAGGGTCTTTAAATGAAATT
ref0008919	-	21747	816485	T	0.06578947	GTAATTTTTTCCAGAGCGGGATTCAGGAGGAAGATCCTACAAGCCTGGTC[T/C]TCCACTCCATGTTAGCTGGCCTGTGTTTGTTTATTCCCCTCAGCGTACCT
ref0008923	-	7386	20352	T	0.22972973	AAACACAGAACCTGCCTAAAGAAACACATGGAACAGGCAGGGGAGCCTGC[T/C]GAGTTCTGCTCATTGATGTGCTGTGTGTAAGCTGGTTTGGCGGTTTAGTG
ref0008923	-	29140	816546	T	0.10606061	CAGTCTATGGTAGCTGTTACATAGGTTCTTGTTCGGCATCTTCCCAACCA[C/T]CTGGCCTCCCCACAGCGACTTCCCACAAGAAGAGCTGGTGATTTGGCTGC
ref0008927	-	6946	816596	T	0.14473684	ACTCTTGGACCCACCTCCAAGCCTCTGGAGCAGTCGTCCCGTCTTCCACC[T/G]TTCTGTCTGAGTGGGAGCCACCTTCGTGGCTTTATCTGATACGGATGCAA
ref0008968	-	29135	20435	T	0.06756757	GAGGCCAGGGAAGAAAGGAGGGGAGAGGCTGCAGAAGGGGAGAGGGAGGA[T/C]TTGGACACACAGTGGCGTGAAGCCTGGGAGGAGAGGCCTGGAGGAAAAGT
ref0008969	-	11973	20443	G	0.0625	CCTTCTGCAGAATGTAGGGGTGATGCACTGGGTGGTGGGACTTCTAAATT[A/G]TAGAAGATCTTGCCCAAGTCCAGGGTCCACCTCTGATGGTCAGTTGCTTC
ref0008969	-	17707	20447	G	0.30882353	TCAGGTCTCTCTCTTGACAACAGACAGAGTGTGCCCCGGGACACTGCAGA[G/T]GTTGAACATTTTCAGCCCATCTCAAACCCAGAATCTCCATGTTAGAAATA
ref0009029	-	6147	816731	G	0.0625	CAGTAGGAGGTATTATAGAGAGAGAACTGCAGCCAAAAACATGAACTTCA[G/T]TAACTCTACCCAGGTCATTTTCCTTCTGGCCTGAACTAGAGAATCTCCAA
ref0009029	+	11546	20568	C	0.28787879	TAAGACTGTGAGCCATACTCTTATCTTCTGTAACTCTGCAGAACTTCTCC[C/A]TCACCAGTCAAAACAAAGAGAAATTCCTATTTAGCCCCTCAGACTCAAGT
ref0009031	+	1338	20601	T	0.19444444	GCCCAAGTCATTGGAGGAGAACAATATGTTCCCTCTGCAGCCACCCTGGG[G/T]GATCAATGGGGGAGGGAAGAGGGAGAAGGTTTCCTCTTTGTGTTGGGGTT
ref0009031	-	2273	1466258	G	0.21428571	TATTTTTTTCTCTCTCTCTTCAGAACACCTTCCACCATGGCCACCTCGGC[G/A]AGCTCCCACTTGAACAAAGGTATCAAGCAGGTGTACATGGCCCTACCTCA
ref0009031	-	2939	816754	T	0.07352941	CTTAAACTGGCTCATTGCTTATCCTACAGAAGGTATTATATGAATTGGGA[C/T]GACTTTGTCTTTTTTATTCTTTGGTCTAGAACAAACCATAGCTGTCCTCC
ref0009131	+	496	20688	A	0.05405405	AAGCTAGATCTGTGTCTGCAGCCCTAGGTTCTCTGCACCCCTTTCTCCAT[A/T]CTTATCCGAGACAACGTGTCTGCACTCAGCCTCAGCTCAACCTCAGGCTT
ref0009192	+	48682	20820	G	0.26190476	TGCAGGTACTCCAGTGAGTTCATCGAAGTACTACAAAGAAAAATATATTA[G/A]GAAGGTAGGAGAGTAAGAAACATTCTATATAATCAACATGAAGCCCACAG
ref0009193	-	5527	20839	C	0.12121212	GGGGAAAACAAAATAAAAGAAAGGAGGACTAGAGAGACATGCTGCAGATA[T/C]TGAGAGGTGAGACAATCATGACATCAGGCATGACATCAATCAAAAATATA
ref0009193	-	17729	816922	G	0.34375	TCATGACTTGATTCCATCATTCCTAGAGCAATTACATGTGGAATTACTCA[G/A]CCTTCTCTTCACGGAGCATCCAAGAGCTATAATTAGAACATGCAGATAAA
ref0009194	-	46219	20865	G	0.06060606	GCAGTTCCTGAGCAAAGCTGCAGAGCTGGACACTGTGCTGGTCGGGCTCC[A/G]GGATCGAAGTTACAGCCTCAAAGGGGAGTTATAAACCCGACGGGTGCAAA
ref0009197	-	57927	20913	G	0.05714286	ATTCCTGCAGACCCTCAGCTCCTGTCAGCTGTACTCACCTACCTCTCTTC[G/A]CTGAAGCTTCTAGCTCTTTGCCTCCACCCGTGAGCCCATCCAGTCCTCTG
ref0009199	-	15687	816999	A	0.15151515	TGCTGCAGCCAAGAAGCATCATGTCATGTGGATACACACTGGAAAAGTGT[G/A]AAGGAGGGAAGAAGGGACAGGGTCACTGGCCAAGAATTCTTCAGGAGCTG
ref0009199	-	60318	20936	A	0.15151515	GCAAACAAGCCACGATTTCTGGCCCAGCGTGAACTACAACTGCAGTGGGG[A/G]CGCTGGGAGGGCAGGGAGCAGGAGGAAGCCAGATTTATGAAGCTCCAGGG
ref0009238	-	1834	817054	C	0.19512195	CGGGTGCCCTGGGAAGCAGGGGTCCAGTTTAGAAGTGGGGGCCGCCCATG[T/C]GCAGTGCAGCTGGGCTTTGCACCCAGGGTCTGGATGTCCGCAGAGTTCCC
ref0009253	+	14115	20982	G	0.38461538	TGTTTTCCCTTGAACAAGGGACATCAAACTGTTTGCAAAGTGTGGTAGTT[G/A]TGTCTTTTGACACCCTTTAGGACTGTCCTGATAAAAAAGATGTTTTAGTT
ref0009301	+	15856	817110	C	0.18918919	GTAGCAAGAGAGAGCAACAGGTTACCTGGGAATTAAATATCTAGAGGAAA[A/C]AAGAATCTAACCTAGTGACCAAGACTAAAAACAAAGAGCTAAATATTGCT
ref0009304	+	37739	817157	G	0.05263158	TAAAGAAAAAATTCTTAAAACAGCGTTTAAGGTCCCTATAATATCTCCCA[A/G]CATCTTTCTCCCTCATTATGCTCATTATGTACCCTTTTCTCCTAAACGCT
ref0009305	-	57490	817193	T	0.14102564	CTAGAATGTTCCTTTGGTTTCTGGCTTAAGTCCCACCACCAGTTGAGACA[C/T]GGAGGCGATGCAGTAGCGGAGAGATGTGAATTTGGTTTGGGCTCTGTTGA
ref0009306	-	76237	817218	C	0.12857143	GACAGTGTACTCAACCTCCTATAAGACCCCTAGGCCCCTGTCTTCACCAC[C/T]ATGACCCAGTCTGCTGATTTCCAGCTTGCAGAGATTGCCTGAAAGAACTG
ref0009310	-	55810	21175	T	0.12857143	GGGCCAGTGTCCCCAGCAGAATTCGCCTGTCCGTGTCACCCATTAAATTT[C/T]CCCATGACCAAACCAGCTACTCAATATGTGTGTTTTCTTCCTTCATCTCT
ref0009311	+	9485	21205	C	0.14285714	GTTTAGGGCAGACGCTAGAAATGTCTGCTGAGTTGCAGCGACACCAGGCA[T/C]TGGAATATGCCAGTAAAACAGCTATCCCTGCCCTGGGATGGGGTGAGGTG
ref0009311	+	32901	21194	C	0.16666667	CGCATGACCATTCCCGTCGGGAAGTCTTGTACATATGAGAGTGGACGCCC[T/C]GCTCACAGCCCAGCAGCTTGGGGCCCACGATGCATCCATCCGTAACCTCG
ref0009326	-	1924	21218	A	0.43939394	ACTTGAAGTGCAGAGGGCAGTTCTCTAAACAGGGCAACCCTGGCTGGCCC[A/G]GTGCTGGGCCCCGTGGGGTTGGACCCCATGGCGCTGGGCCCTGGCAGACA
ref0009326	-	7208	21239	C	0.16666667	GGCCGAGAAGCCTGCTCCAGACCTAAAGTCCGGACTTAAGCACAGAAGAA[T/C]GGTGAGCAGCCATGGGCCCTGCCTGACACGTGTGTGTGAAAGCGTGTGGT
ref0009350	-	5248	21309	T	0.13888889	AATTGTAAATGGATTGCCCTGACTCCACAATATGCTGTTGAATTATGTGT[C/T]ACAGTAAGAAAACATATAAAATGATACCTAGGGAGCTAATACACCCTTGA
ref0009357	-	2706	21321	A	0.38461538	CTGGCACCCCCACTACGCTGCCAGACCCAGAGAACAAGTCACAATCACAA[G/A]TTATCACAACAATTAGCAGCTACACTTGGGAGATGGGTAAAGTGAGGCGG
ref0009357	-	13661	817388	G	0.09090909	GTCTGCACAGTCCTGGTTAAACACACAGGCACTCAGCCCCTCCCAGATCC[G/A]ATGGAGGCAAGGTGGGTAATGAGGAAACATCAGAGAGCTCATTTTATCAG
ref0009368	+	12138	21363	C	0.296875	CTATCACTGCAGGTCCACCTGATGCAAGCCTGAACACAAGAGAATCCCTT[T/C]TGCCTTTGACCTTCAGCAGGGGATGGCCTGCCAACTTGCCCCACCAGAGG
ref0009370	-	23632	817455	C	0.29411765	AAACCATCCTCTTTCAACCTGCAGGCTACAACATGAAAGGGCAATGAAAA[C/T]TGACTTTCATTGCAGCTCCAAACTGCAAATGCGAAGCAACCTCTAGGTTC
ref0009376	-	15245	817494	A	0.05714286	CAACCTTGAGATCTCCTGTCATGGGACTCAATCCAAATCCAAAACAGGTG[G/A]GTAAAAACTAACGACCATCAGCATGGCACCCAGGATTACTAACACAAACA
ref0009376	+	23440	817510	C	0.2972973	TTTTTTATTTTACTTTTATAATAAAAGGAAAAGCAAATTAATGACCTCAT[G/C]TTGTTTGATCTCTATAAATACTTTTCTAAGATGATTCTTTATAATCACAG
ref0009384	-	3078	817546	C	0.35526316	GGAGATGAGAGGAGAAGCTCACTGGTCCCAGCTGCAGGCCAGCTTCTCCA[C/G]CCTGGCCTGAGAAAAATCTCAGAGACTGTTCTTCCTTCTTACCTACCCTA
ref0009403	-	13864	21543	G	0.390625	AAAACAGTTCCCATTACCCATAGAATCAGCTTTAAGTTATACCATTTTAG[G/A]ACAGTGAAAAGGAAGAAACGATAATGAAGTCCAGACGGCACGACCCCCAG
ref0009443	-	6328	817704	A	0.10606061	AACAACATAATGATACTCTATTTCATCATATTTAAGTAATTCATGATAAC[G/A]TAATAGACTGAGAATATAATTCCTCTTCCATCAATACATAAATAGAATCT
ref0009473	-	39426	817746	G	0.07317073	CAGATTAAAGTAGTGCCTTTTCATCATGGAATTTAAATCTAATTCCACAT[G/A]TGCATTCTGACACCCACTATTGTATGTAATCAGCCTCCACCTTCAAGGAG
ref0009473	-	57527	21664	C	0.09459459	AGATGGGAGACACCAGCCTCCCATGAAAGAGGCCCTCCATCTGCAGCCCC[T/C]TGAAGACACCTGTTGCCTGTTGCCTCAGAAGGACCTGGACTTTCCAAGCA
ref0009474	-	5204	817766	G	0.18181818	ACATGTTATTAACCAGATGTTCTGCAGAGAATTAGAAACCCTGAAATAAT[G/A]GACAGCCAGGCCCCCTTAGAAGGAAGCATTCATGCAGACTGATTTGCTCT
ref0009477	-	67123	21803	A	0.078125	GAAAAATGTTCAAACTGCTGTCCAAAGGCTAAAGTTATGATATGGTGCAG[G/A]GCAACACTCAGTAATAAATGGAAGGAGCATCTGCAGCATATTACACATGG
ref0009500	-	16186	817840	C	0.375	GCTAGGCAGGGGAGTGTCTGCAGGGGTCATTTCTTCCTGGAACGCAGGCC[C/T]GGATGCCTTGAGGGGCCATCTTGTGAATGAAGCCAAAAGTGGCCCTGCGT
ref0009525	-	15399	21852	G	0.1	TTTTTTTTCTTTTCTGTACTGTCTTCTGCAGTGCTGTATTTTATAGATTC[A/G]TACACACTTTGCGATTTTGGCTAAAAGATCAGGCAATTGATAATAAAGTG
ref0009626	-	26909	21877	G	0.17647059	GCATTGTTTGAACTTCTCTGATTGGACACTTCCAGCATCCTCATGATGCC[G/A]ATCTGCAAGTCAAGAATGCTTCCGTTTTTTTCCAAAAATAAGAGAATGTG
ref0009651	+	6915	817914	T	0.14705882	CTTCTTTGTTCTTTTCGCGGTAACCCTTTTGGTGTGGTGTGGGTTTCACA[C/T]GCATGCCCAGGTGCGCACACCTGCACGCACATCCCTGCCTGCACCTGTAC
ref0009661	-	5464	817963	C	0.16666667	CAGTGGCCCAGGGAAGAGGGTCAGAGTACATATCACCAAGTAGTGACTCA[C/A]ATTCCAGTGCTCCTCTGCAGCCAGGCCTGGGATCAGGGCCTCAGCGGAGA
ref0009662	-	14732	1641193	T	0.25757576	CTGAGGAGGCTGCAAGCCTCTCCCCACCCCCACCTCCCCGATCTGCAGGC[C/T]GCTGGAGGCCTGGCGGCCATTGGCCCGGTGAGGGGAGACGGGCTGCCTCC
ref0009662	-	49567	21972	G	0.29411765	TGGGAAGAGCAGCATAGCATTCTTGCCAGAACTGTAATATCAGACATGAC[G/T]TCATAGCGCAGCAGCTGTCTGGGGGTGCTGGTGGAAGTGGAGGCCACTTT
ref0009662	+	50998	21974	G	0.07142857	CATCCTCAGTTATTTCCCTCCAGAGATGAAAGGCCACCCTTGTTGTGACA[G/A]TATCTGCAGTCAACAGAGGACCCACTTGCTCCCAGACTGACCTCCTCAAA
ref0009671	-	33410	22042	G	0.2972973	TTGGTTTGTCTGCTGCCCTATTGTATACTGTCAGTCCTACTAACACTTGT[G/T]TACACTGTATTTTGTGGACTTGTTTTTCTTTCTGTCTTGGAGCTGGCAAG
ref0009671	-	38610	22046	T	0.05714286	CTCTGCATCCTTGCCCTGCCCAGCTGCCGTGAACTTGGCTGGGCAGGGCC[G/T]TCACTTCCTTACCCCAGTTTCCATGGTAGTGCCTTATCCCAAGGGTGCAA
ref0009671	-	53812	818069	A	0.25609756	ACATTAATTTTATACTTGAGTACTCTGAAACAGTCTGATGGACGCCAACA[G/A]AGGAGTAGTGATGCTGTTGAGAATATATCCAGTGTTTCTCTCCTCCCAGC
ref0009671	-	60755	22065	A	0.234375	ATATTTGTAACTAACAGTTTTCCTAAATCATGGAAATCTTGTAAACTATT[G/A]TAGTTTCTTGAAGCTGTATGATCATCTGGTGTTCATCTCTCCACACATAC
ref0009672	-	17794	22069	G	0.05	GCTTCTCCAGTACCTGGTGGACAACAGCCCCAGAAAAGGGTGTTGCAGCA[T/G]CTGACCCATCTGGGGATAAGAATTCTACATGACTAGTTACCTCAGTATTT
ref0009672	-	21299	22074	C	0.09722222	GTAAGCTGTTGCTTCCCGGAGTGTGGAGGAGGAGACAGGATGGTGGCCCC[C/T]AGTGGAGCCCTGTGCAGTGCGGGGCCCAGGGGTGGGGCGCGGTGCAGGGC
ref0009673	+	48147	22101	A	0.40540541	CCTGATAAATGTCTGTAAGAATCTGTGTGCCCTGAAATTGGGGAAGGACA[T/A]AGCAGCTCTGTTATTGTAACTTATCTCCTTGTGGTTGTGCTCCCTCTTGT
ref0009719	+	277	818137	G	0.390625	AGGCAGCTGGCAAAGTGGAGGCTGGGAAACCAGTAACAGGGTGCTTCTAA[G/A]ACACAACATCAAGGCTTTAATTTCTGGAGGCCACTTTCAATAACAAAGCT
ref0009722	-	14787	22147	C	0.46969697	TCATCTTCTGAGTCTGGAAAGAAGATGGGAAGGATGGCTGCAGGTGGACA[T/C]GGGTTTATGTGTTTGAAGGCATAGGACTGACATTTACTGTCTTTGTCTCC
ref0009763	-	5273	818214	C	0.08536585	GTTAGCCCTAATCTGCCAACTCATTCTGATGAGATTGTTTTGGAAGTCAC[C/T]CCAAAGTCACTGGGCTAAATGGGATGCGGCTGTTAAGATAGAAATGCATT
ref0009769	-	5149	22235	A	0.13636364	GCGGGCTCAACCCAGGCAGCCGGGCAGTCCACCTCCAGGAGCGTCTGCAG[G/A]CGGTGGCTGCCACGTCTGATTTCTCTCCCAAATTCTCCTTGGTAGGTCCA
ref0009769	-	5227	22236	A	0.28205128	TCCCATTTGGTATTTTAAATAGTTGGCTAAAGTAGAAATTCGGCCTCCAG[A/G]TGAGAACAGCCTACAAAATAAGGTGTGTGGACCTACCAAGGAGAATTTGG
ref0009769	-	6380	22238	A	0.27777778	TAGTCATTCATTCCTCGTCCTTTAAAATATTATTTTATATGGTGATTTCT[G/A]TCCCTCAGTACTGGGTTTTGACTAATTTGATGCCCTCTGGTTCCATGTTT
ref0009769	-	11694	22227	C	0.05405405	CTACAGGCTGTAAGAGGGCGCGGCTGAGTCTGCGCGCCCAGCCCGCCCCT[C/T]GGCGCCCCGGGGAGGGCGGGCGCCCGCTCCTCAGTGCTCCGGGGAGGGTG
ref0009776	-	5119	818256	A	0.21052632	CCATGAATTTCCCTCTTTCTGCCTCCTCTGCAGTAGCCCCCTATATTTTT[A/G]TAATGCTTTCAGGACTTCTGAAAAATAGTAGCCCCATCAAGTCTACCAGA
ref0009776	-	37739	22267	C	0.20833333	GGGGAAGCATGAACAAAGCTCAGCCAGCAGGAGTGCCACATGCTTGTCTG[T/C]CTCCTTGCACAATCAGAACTGACTTGAGTCAAATATCAACTAAAATTATG
ref0009778	+	36575	818269	C	0.16176471	ACCTCTTAGGCTGCAGTAGGCCAGGAATTGGGGCACCTGTGGAGTGAGCG[C/A]TCAGACAGGAGCATCGTGGGGCTCGCTGCTGAATCTGTGACAAGGTGTCT
ref0009785	-	23304	818318	T	0.14473684	TCTCAAAGGAGGTGGCAAGATTTCTTTGAAAAATTAAACTTCCAGAAAAG[C/T]ATGGGATATTTTCTTTATTTTTAGTTCAAAATCTGTTACGAAGAAAGAGT
ref0009793	-	34110	22352	A	0.30769231	TGAACTCACAAATAGGGAGAATATGTAGCTTCTGCAGTATATCCTACTTC[A/G]CTTCATCATATTTTTTTTGATCAAATGTGTTACTGAATATTCCCTAAAGG
ref0009793	-	34171	22352	A	0.12820513	TTTTTTTTGATCAAATGTGTTACTGAATATTCCCTAAAGGAACCAAAAAA[A/G]TTTGAATATTTTATATTTTACACAGCCAAACCTGTCTGAAGAGAAATCCT
ref0009804	-	60414	22409	C	0.44285714	AGGTGTCAGTCCAATGGAATGAGGAGGCACCCAGGTCTGAGGCTGCAGGA[C/G]GGAAATGAGGCTTGTCAAGCCAGAGCAAGAGGCAGAAGAACAGAGGAGAG
ref0009808	+	50789	818430	A	0.328125	AGAGAGAAAGGAGTGGGTGTGTGGCTGCAGGGCAGGGGTGGCATAGTGGT[C/A]AAGTTTTGTGTCACTTGTAAGCTTCTGGCAACTTATACATAGGGTGAAAA
ref0009810	-	13142	818443	A	0.16176471	GCCTCCAGTGCATGTAGCTACATCTTTTCCACAGGTGTACAAATGGAATG[A/G]TGGTTCATGTCTATTTTGTCTGATTCCTTATCATTGTGAATACTTCTTCT
ref0009893	-	434	1749855	C	0.32894737	GCAGAGGAAGAGACAAGGTCTCAGCCTCCGCTGCTGGGGAAGGGGGCAGG[A/C]CCATGGCCCCTCTCAGCTTTGTTTCTGGATCCTGTCCCTCAGCCTGTGTA
ref0009918	+	10588	818525	C	0.15151515	GCACAACATGGGCTCACTTACCTGGCCCTTTGTAGCTGTAGATGCTGCAG[C/T]GCTGCACAAGCCGTTTTGCTTGAATCCTCGGATCCCAAATTGCGGACATA
ref0009928	-	546	1466517	T	0.11428571	TCTGCCCTTCAACACCACCTACAGGCTGAGCAGGTGGAGAAGCCACATAA[C/T]GTTATCTCCACTCTGCTCCTAAGGCCAACATAGAACCCAAAGATGCAGAA
ref0009934	-	645	1749864	G	0.47368421	AATGGAAAAATAAAAATCGTTTTTGAAAAAAAAAAAAAAATCGTTTTTGG[T/G]TGGCAGTTTGAATTCTGAAATTTGGTTTTATACAAGCAGGGCTCTCAAGA
ref0009947	-	14107	22638	C	0.26470588	AACTTAAGAAAATGCTAAGAAACCGTGGAGGAGCAGGACAGTGAGCCCCA[C/T]GGCCTTGTGCTAAGTGAGGCCCTTTCAGACAGGATCGCAATGCCTCTAGC
ref0009950	+	11654	1593733	G	0.07352941	GCAGGGAGGACAGTCCAAACTTACCAGCCATCAGAGAAGTGCGGGCCATG[G/A]CACCACGTGTTCCCTGTCAAATTGGTAGAATTTTGTATCATTGATAATCC
ref0009951	+	8913	22665	G	0.2	TGCTTGGTTATTCTTAGGTAAACACTCTAAGCTATTTTCTTGGTCTTAAA[A/G]GCTGTGTCTACTTACATTATTATTCAAATAATGTGGTTACTGTTCTACTC
ref0009962	+	25122	22692	C	0.109375	ACAGACACCCAGACAAGTTTTTAAAACTTCCACTTCTTGATTAAATTTAA[C/T]AATAGCTATCAAGTCAATTCTAGAAGTGATCATTTTTGGAGACAGAGAGA
ref0009967	+	11033	22733	G	0.30882353	ACAGGCTCCTTCCTGCAGGGGTGCCCACCCCAAGGGAGGGCAGCTGCAGA[G/A]GACAGTGTGGCCCCCGGGTGGGCGTGGAGCTCTGGGCTACCACGTCCCAG
ref0009967	+	14832	22736	T	0.13157895	ACTCACCAACGGCTGCTCGGTCCTCAGGGACCCGGGGTCAAGGGCACCCC[C/T]AGCTGTGGAGCGCAGCCTTGCGAGGGAACTTGGAAACTGCTTTCTAACCT
ref0009973	-	10460	818729	G	0.12162162	TGAGGTCTGAGAGGTGGTGAGGGGCGTCGCAGCTGCAGTTCTGTTTCATG[A/G]TTGTAAAGCTCCTTCCCCACCAGGGAACCTGTGCAGCATCGAATGCACTT
ref0009973	-	20799	22793	T	0.13888889	ATAGAGTGAGAAATGTGCTGTGGAATCTGCGACACTATTTTGGAACGCAT[C/T]TCTCCCTCCTCTGTGTCAAGGGAAAACATAAACCATGTTTCCTGCACTAT
ref0009985	-	45037	22831	C	0.05405405	TGCAGCTGCAAAGAAAAATGGGTTTTGGCAAGGCGAATGCATGCTCGTTT[C/G]TTCTTCTCTCCTGGAGCCCTGGGTTCTAGCAGTATATCCCCAGGCAAGCA
ref0009994	+	16590	818779	G	0.34146341	AGATGAATGAAAGCATCTTAGACAAAAGTCTTCCAGTTAGTCGTTTCCTC[A/G]ATAAGAAAGATCACACAACCTCCGGGAAATAAAATGTTCTTGCAGACTCT
ref0010000	-	6029	22893	A	0.3125	GCTGCTATACACTGCAGTGTATAGGAGAGCATTTGTGTGCATGAAATGTA[G/A]TGTTTCCTGAATCTTTAGAGCCTAGTCTTGCTGACAAACAGCAATCAATC
ref0010002	-	10975	818814	A	0.06944444	ATGGGAGTGCTTGCAAACCCCATGAGCCTATGGGTGAGGGTCTGGCTTCC[A/G]GCCTGGAATGCTTTGGACCCATTTTGTGCAGCCTCTTGGGCCCCACGTCC
ref0010002	-	19666	22900	T	0.32352941	TGGGTCTACATCCAGTCAGCTGCTCCCTCCCAGGGCTGCAGTGAGCACTG[C/T]CTCATGGCCAGGGCAGGAGGGGCCGGTCCACATTGGAGACCAAGAAACAA
ref0010055	-	21664	818908	T	0.41176471	AACAACATCAACAAAAGAGCCAAAAAACTCACACAGGAGTTAGGGGGAGG[C/T]GGGTGGTAGGGGTGTGGATAACGAGCATCTCTGAGATTCCCTATATTGGG
ref0010055	+	24228	22997	G	0.12121212	TGAAGCCCACAGCCATCAGAAGGACTGCAGGCCCCGGTGGGGAGCAGAGC[G/A]TGTCTCTCTCATGGAAGGGCAGGCCTAGAGTAGGTCCTGGAAGGCCTGGT
ref0010055	-	24247	22998	C	0.08823529	TGAGGACTGAAATCCCACCACCAGGCCTTCCAGGACCTACTCTAGGCCTG[C/T]CCTTCCATGAGAGAGACACGCTCTGCTCCCCACCGGGGCCTGCAGTCCTT
ref0010055	+	34034	818916	C	0.46969697	TCTCAGCATCTGCTAGGACATCCCCAGCAGCAATCCCCAGCCTAGCCGCC[C/T]TCCTCCCCAGAGTGCAGGGGGTGTGTATTTGTGTCCTTGAATGTGATGTC
ref0010057	-	19922	23013	A	0.15277778	CCCCGCCAGGCATCGACTCAAATTCTGCAGGGGTGTGTGTCTGTAGCATA[A/G]CCTTCCACCTCCTCCCAGAATCCAGAACCATGGCGGGACTAGCTAGTTGT
ref0010087	-	19754	23027	T	0.05882353	CCCGGGGAGCACTCTGCACTTGCTGCAGAAGTAGGTGCTGCGTCTCCAGG[G/T]TGGGAAGCTGTGATGTGCAGTGAGAGCTGTTTGGCACTGTACTGAGGAAA
ref0010089	-	1243	23044	G	0.5	CTGTGGGCTCATGACCCCTGCTCTGGTGGCCCTGCCAGGGGGCCTCAGGG[A/G]CTCTGAAATCTAGAAGGGAGCAGCCCCCGAACACACCTGGCTCCAAGGTC
ref0010089	+	22141	23051	C	0.078125	TAAACCCACAAATTTGACTGCATTCTACCTGCAGCACAGATGTTAGGTCC[T/C]CAGGCTGGGAGAGCTGGCGTGTGGGTACCTGCACATGAAGTATCTCCCTG
ref0010091	-	5342	23074	C	0.06060606	GATCATATTAAGCAAAAGAAATAAGTAATAGATCATATTAAGCAATAGAA[C/A]TAAAACAGCACTATTTTGTCCATTATATGATGTATGTCCATTATATGATG
ref0010108	-	2437	1749912	T	0.27027027	AATTTCATCCGCAGTTGTTACATATGTCTTCACTTTGCTCTGTTTCTAGA[C/T]AGAGAAGTTTGGTGATCCTAATGGAGTGATTCAGTTTGCGCCCGAGTCTT
ref0010185	+	4021	819006	C	0.1025641	GGGTTAGGACTTGATCCCTGGAAGTGTGTAGTTAAGCTTGCACCATGACA[C/T]AGCGCTAGAACATGCGGGCTTGGTAGGATCTGGCCCTGATACCACAAAAG
ref0010190	-	1729	23137	A	0.22857143	CTTCAGCTTAGAAAGTTTATATGCCATTGCTAAACAACATCACTGCAGGG[G/A]AAAAAATGAGGCAGGTGTCTAGGGGTGGAGAAGGGCATCCAAGAACCTGT
ref0010190	+	1810	23136	C	0.08823529	ATAAACTTTCTAAGCTGAAGGCAGTCTGGGGTCATTTGGCCAGCACATAG[C/A]GGCTACTTGATAAATTCCTGTTGAATCATTAGGATAATTAAGGGAGCTTG
ref0010190	-	10364	23124	G	0.078125	TAAGCAACTAGTTTAAACAACTATGAAAGGTTGAAGTTTCATTTCAAAGG[G/A]CACCGAAATATCCAGTCCACATTGTTTGTTGGGAAGGAATTTCACACAGC
ref0010213	-	4260	819090	A	0.19736842	CCTGCAGGCCTCCAGAAAGTAGACTCACCATGGTGGGAACATCTTCCTTC[C/A]AGCCCATCACATCTCCCAAACTTTGAGACAACATATCCCTAAGATGTCAA
ref0010214	+	38878	819109	A	0.16666667	GCTGCCTGCAGTCCCAAAGGCACAATTTTTGCTTCAAGTAGTTATATAAA[C/A]CCCCAGGCACCAAGCCTTAGATTCTGTGGTGTCATTTCCTGCTTATCACT
ref0010220	-	1936	23272	C	0.21212121	CACACTGATGATGCCTTGAGGGCAGGATCTATGACTTCGTTGTCCTTCTT[T/C]ACCAGTACTTCAGGGAGCCGGGCACTGAGGTTTTCCTCAAACACCTGCTG
ref0010224	-	22484	819141	A	0.07142857	GACGAGGTCCTTTTTCTCCCCTCTCCATCGCTGTGGAAAGCACAGAAATA[G/A]ATAACTTGTAAAGGAAACTTCGTGACGTGATCTTTCCTAACAAAACGGTA
ref0010233	-	18414	819204	T	0.15625	TAAGAGAAATAAATGATCTATGGCAGGGCTGCAAAAGAATTTAAATCCAA[C/T]GTCAGAATACATTTCTAGAGTAGAAGCGGTAAAAGGCAGACTTTATACTG
ref0010233	-	27964	23351	G	0.25	AAAAGACATGGTTTTGTATAAAGATGTACAAAGGAAACACGTGAATCTCA[G/A]TAGGCATATTATTTAGAAACAAACTAAATATAGTAATATAGACTATACAA
ref0010383	-	3073	23384	C	0.26315789	CTATTTTACAACTGCTGTTCAGCCACTAAGTAGCGTTTCACTCTGCAGTT[C/G]CATGCACACCAAGCTTCCATGTCTTTCACCACCTCCCAGAGTTTGCTCAA
ref0010383	-	32638	23388	A	0.18181818	CTGCAGGATTATAATAATAGGGTGTATGCATAATTACACAGCACTAATGA[G/A]ATGACAATGAATAAAACTTCTCAGTATCCTCAACTGGCTATTCACCGGTA
ref0010387	+	20556	23430	T	0.359375	AGGTCAGCCTCTGCATCCTGTTACCACTCAGGAACCCAGGGCCCTCACTC[T/A]GACTCCATCCAACCACATAAGCTGTTTTGGGAAGGACGTATAGATGGAGG
ref0010442	+	60391	819426	G	0.453125	ATTACTTATTCATCTTCCTCTGGAGCCTTTGTGTGGGGACAGTTGATGAC[A/G]AGCTCCTTGAGCAGCCAAGCCGGGTGCCTCCTGTCCTCCCCCGGCCCCGT
ref0010442	-	63034	819432	C	0.075	CATTCTCTGAGGAAGGCTGTGCCAAGCCTGCTTTGTGACTTGGCACTGAG[C/A]GAATGTACGTATTAATCAATCCAAGTCCCCGTTTCCCAGATTTAAAAAGA
ref0010456	+	47352	23637	C	0.19117647	TCCCCCCACACACATCTTTCCTCATTAACACCATCAAAGTTTCCTTGGCA[C/A]TTCTGGTGTCCCATGGTGGCTGGTGCTTCTGGGGACTGTTATTCCAGGGC
ref0010483	-	12242	1718607	G	0.35135135	CTTAATCAATTTACAACAACTGCAGTTGAATACAATTTATATTTTCTAAA[G/A]CAGTTTATTGTCTTATTCCTTTTCAATTTAGAAATACAAGTTGAATATTC
ref0010493	-	4585	23687	T	0.39189189	GTGTGTGTTGGGAGAGAAGGGGGCTCTCATATACCACTCACCACAGTCTA[T/C]AGAGCCCAGTATGAAGAATGATTTCCTCTGATCCAATCAAAAGCCACTCC
ref0010540	-	91933	819607	G	0.390625	GGTCTCATTAAATCCTATTTCCACTGAGAAGAGTGAGATGGAAAGAGGGA[A/G]TGGGACACAGCAAGGCTTAGATAGCAGCTCTGTTGACTTGTAGGCTATGG
ref0010542	-	114393	23785	C	0.45945946	TCAGGGGATGCCTCTGGCCTTGGTCTGCAGAGACAGATACTCCTTTGGCT[T/C]CAGGAGGGGTTAGAAGAGAGTTCTGCTTTGCAAGGAGAAAGCAGAGAAAA
ref0010549	-	9328	23878	C	0.09459459	ACTTATCTATCATGACATTGTGTGGAGGCCACTGCTCTCCTGTGTAATAT[C/T]ACTTGGTGCCACAGTCAAAGGGAGTAGAGGAATGCAATGAACTACAGGTC
ref0010549	-	55391	819688	G	0.15277778	CTTTTGTACGCTGTCTTTCTCCTCTCATCCAGCACTCTCATTATTAAAAC[G/A]CTTGCTTGTTCTGCACTCAACTGTTGAGCTTCTTCATAAGCCTCGTAAAG
ref0010549	-	73502	23868	C	0.125	GAGTGGAAAGGGCCAGATCAGAGACAAGGCAAATAGCTAAGGAAGTGAAC[C/T]TGGTCCTCTGGTGGTTATGTGAGCATGCGATAGGGATGGAGTAGGGATGA
ref0010549	-	95371	819699	C	0.078125	GCCTTTGAGATTTTTGAAATGCTTGTACCATGAATGCAAAAGATTAAAAA[C/T]CTCAAAACTGACTATGTGGATAGTCAAATCACAGCTTTTTTTGCTATATT
ref0010551	-	28562	23916	A	0.30882353	ATTCTGCAGTTTCGAAAGAGCAAGTCGAAAGTATGTGGCTAGAAAACAAG[A/G]GGAGTGTTAGGAATAAAAGCAATCATGACTTCTTAGGTACATGGGAAACC
ref0010551	+	60249	819758	T	0.125	CCCTTGCAGGGCCCTTCTGGGGTCTCCTTTTAGATGTCCAGGTGGCCCAC[C/T]TCTCATCACCTCCTCTTCACTGCTCTGCAGGGAGGACAGTATTGATGGGG
ref0010551	-	155824	23902	G	0.14864865	GAGATTCAATGAAAGTACCCACTGACCAAGCCTACCTCATGAGAACTTCA[G/T]TGGGCCCAAGACAAACTATAAGCCGCATGCTTCTGGCATAGGAGAATGTT
ref0010552	+	97979	23995	G	0.22727273	CTATAAAGGAAACCATGTCTGTCCTGACTCTTCAGCAGAATGTGGGGCAC[G/A]TAGGTACACCTCATTCTACAAATAGCTGCTGAACTGAATAAACTAACAAA
ref0010552	-	131973	23959	T	0.09210526	GTTGTCAGGGGGCTTTGAATGTGTTTTGAAACCTACTAGAAAAAAATAAT[C/T]TCATGTGCAGCCTTTCATCCTTCCTTCTTATAATTTCAAAGTCTGGCTGT
ref0010553	-	6967	24071	G	0.07575758	CTCTGCAGCTGTCTGATCCAAGCCTGATCTCTTCATCTGGTCCAAGACCC[G/A]CCCACCAGGTCACCATGGCTGGGTGATGTGGGTGATGAATGGAGGAGCCC
ref0010553	-	73788	819874	C	0.21794872	GCACGCCCAAGACACATGCGTGTGCATACACGCACACGTGTGCGTGTGTG[C/T]ACGCATACACACATCTCCCTTCAGCTGCCCCCACTTTGGCATATAAACCT
ref0010554	-	96714	819964	G	0.18421053	CACTGCTGCAAGGAACAGGAAGGGCTTTCCCATCCTCCCGAGCACCCCCC[G/A]CGCCCTGAGGACCTTTCAGAGTGACACCTCGTATCAGGCGCCATGCTGTT
ref0010554	-	96775	819964	C	0.25	TGACAGAAGCCCAAGAGCTGCAGCTGCAGCTGAGGCTTTAGGAGCTGAAA[T/C]GAGGCAGTTTCACTGCTGCAAGGAACAGGAAGGGCTTTCCCATCCTCCCG
ref0010554	-	127249	819911	G	0.05263158	TCAGGCACTTGCTGCTGAGGTGGGCTGCAGCTTTTCAACATCTTCTCTAA[G/A]CAGAGTGGAAAGGAATCACACAGAACTGTCAACTCATGAGCCCATCTGCG
ref0010554	-	175993	24143	C	0.45714286	CCCCTGAGTCCTGTGACAGTTTTCCTGCAGTGAGCGCCCCACCCAGCAGG[C/T]CCCCGGCTTCCGCTCCGTCCTCCCTCCTCACAGTGATACTGACCTTCCAC
ref0010554	+	176074	24142	G	0.265625	ACTGTCACAGGACTCAGGGGCCGGTGGGATAAGGGAGGGAGAGATGGATG[G/A]GTCCCTGATGCGCCCAGATGTGCTGCCAGATGATGGGGAGAGAGGACTGA
ref0010555	-	76759	820011	C	0.18918919	GCATTTTGTCCCGGTGGAGACACACCCAGGCCTGCAGCCCCGGGTCAGCC[C/T]CTGCAAGAGTAGGCCAGGAGTATGGCCTTTGTCCCCCATACCTGGAGCTC
ref0010555	+	76882	24236	G	0.078125	CGGCAGCAAGAGGGCATGGGATGAAGCTCCTTCCGCTGCAGGGGCCAAGG[G/A]GGCAGTCATCCTAGCATCACTGCGGTTCCTGCTTGTCTCTTACAACATCA
ref0010555	-	174291	24216	C	0.08823529	GATTTGGATAATGTATTCTTTCAGAAGCCAGGGCTGAGCTTTAAACAAAG[C/G]ATAATCCTGCCTGCATATCAATTTCCCCAGGACTGTGAGGAGGGAAAGGA
ref0010557	-	4616	24282	C	0.15277778	GTATTAAGGTGCTTTTGGTCTGTAGGAAGAGGAAACCTTTCTCATGCCTG[C/A]TTTGTTTTACTTTCTGGGTGCCCACGCAGGTCCCTGTGCCCTCCTCCCCC
ref0010558	+	33678	1718609	T	0.14285714	CCTCTTCCACTCACTTGATTTGTTCTCAAATTAAATTTTACTTCCATGCA[C/T]GTGAATGTACAGCAAGGTTGGGGAACAGAAATCTGATCTACTTCTAAACA
ref0010566	-	39693	24363	C	0.42424242	GCAGCCCGAGGAACCCGAGCTTCCTCCAGGCCAGTGCACCGGCCACCATT[C/T]GGCCGCCTCCAGATGCTTTTCTCTTCGGGTCTGCTCCCGTGTTTTCCTCA
ref0010567	+	1665	24374	G	0.25	TCCTGTCCCTTTAAGTCACCTGTTGGATGCGGTGGGGGAAAGCTGCTGGC[A/G]CCCCAGGGCAGAAATCAGGGCAGAGGGCAGAAATCAGGGCGGAAGTCTGT
ref0010567	-	12085	24370	C	0.07692308	CTGCGGGCTGGCAGGGGCTCTGCAGGGCCGGGCTGACGCCTGCTGATCCT[T/C]GAGCTGCGTGGCCGCCTGGTGCTGCTTCGTGCCCGCCGTGCAGTGCGCGT
ref0010567	-	22194	24379	C	0.171875	CGCTCCGTCGCCTGCTTCTTCTCCTTCAGTACCTGGACCAACATAGCTTC[T/C]GCTGGGCCGCTCATGGCAGCTGCTAAGAGCCAGGCATGGCGCCTGGTACT
ref0010572	+	10033	24388	G	0.13513514	GAACAGCCACCTGGTATACTCGTTGAAATACTGCAGGATCACCCATCCCC[A/G]ATCCTGGTATTCCTTGTCCCCACTCAACAGCACAGATAGACGCTCCATTG
ref0010600	-	3874	24423	C	0.08333333	GTGCCTTCACCTGTGAGTCTGGGATTGGTGTTCTAAGTGGACAAGTGAGC[T/C]AGCCAACAAGTGACGTCGTGAGGACAGCTGGGGGTGCTGGGTGGACACAC
ref0010600	-	17121	24415	G	0.11764706	GCAGCTCCTCCAGGCAGCCTTCCAGGGTTGCCCTCCAAGGATCAGATGGC[G/A]GAGGTGACGGGGAGGCCCCAGCCAGCCTGGGTCCCAGCAGGTGGCAGACA
ref0010618	-	2380	24431	G	0.32051282	GGGAAAACAATGAAATAAATTATGCCACAAATGCAGTATTGGAATACTGG[G/A]CTGTCTTGAATACAAACTGAGTAGATCTGTTGGTTGTAAGCTAAAAAGAT
ref0010649	-	30659	24473	A	0.28378378	GCCATGTAGTCTATAAAATATATCTGCAGAAATGGCAGGCCTGGCTTCCA[G/A]TGGTCTTCAAGAGTTCTAGCCTGAGTAGTTGTTGCTGATACAGGGCTAGT
ref0010651	-	39708	820218	T	0.11764706	GCAGGAGACTGTGGCCAAGGCCGGGATGGCACATGGGAGACCATCCAGCG[C/T]GGTGGGCCTGCGTGAGTGGTGCTGTGCTGGAGCCCAAGGTCCCGGCGGGA
ref0010689	-	1432	24572	T	0.41428571	ACACCCTGTCACATAAACGGGGGGTGGGCGGCGGGGCCAAAAGTGGTGAC[T/C]TGTACCTGTTTTAGACCAGCTTTATAAACTAGCTTACACCTAACAACTGC
ref0010747	-	15207	24600	G	0.21428571	TGCAGACCCTGGCCGAGGCTGGCAGCGGCTCCATCATAGGCGTGCCAAAC[A/G]CAAATAAAGTTCGAAGGACAAACGCAGCCAGAAAGCATCAGAGGTTTCTA
ref0010748	-	13914	24628	G	0.0625	ATGTCTCCCTAATGCTTTCAATTAAAACATAGGCATCACTGACCTTCCAC[A/G]AGTCAGTGGTGGAAGGTCACATATTTCACATAAAAGCTACAAATAAAAAT
ref0010812	+	9304	24706	C	0.23529412	GTGGCTGCAGGGGCTGATCAGGTGAACAGAAGAGCTGCAGGACGCCACGT[A/C]GTCCTTGGTCTCTGTTTCTCCATCTGTGAAATGGGCTTAGTCCTTTAGTG
ref0010852	-	3723	820434	A	0.08823529	CTATGTCCTGCAGAAACCACTGGAACTAGGGACTTTGGCTTCCTTCTGGC[G/A]ACCACTGAAGTTTAGTGTCTGTGTTTGCAGTACAGTTTGTCTGTTTATGT
ref0010923	+	1421	24807	A	0.12121212	TCTAACATGGTAGCCACTGATATTCCAGGCAAGATTTTAAGATTTCCAAC[G/A]GTCTTTCCTGTTGTTTTCCATAAACCATGGAAATGTCTTACCCTTTGCAA
ref0010923	-	2015	820472	A	0.1125	GAACCTTGGGTTTAAGGTTTAGAAGTACACACAAGTCTATCTGCCCAGAC[G/A]GATCAGTACTGTCCTGGGTCAACCCACCCAGAGGAGGTGGGAGGCAGGGG
ref0010973	-	27667	820508	A	0.10606061	TTTAGTAATACATGTTACCTTCTTGCAAATAAAACATACAAACAGTTCGA[G/A]AAAACAAACAGCATGCTGAGTGTTGATGAGCCCAGGGCAAGGAGAAAGAA
ref0010975	-	38175	1676618	T	0.12857143	ATGAAGAGCTGAAGCTATTCTTGTATCAAAAAGCAAACAAGTTGGCTTTT[T/C]TTGTGCCTAGAGCAATGAGGCTTGTAGTCCCACTCACCTGAAGCATGTAT
ref0011049	+	2584	820580	C	0.2	CCTCACCCCAGGGAATCTGTCAGACGTGAGTAATGTGCCAGGAACCCTCT[A/C]CCAGCCACTTTCTTTTACAGCACTTGTTTCCTTTTATTAAATTTGTTAAA
ref0011075	-	7927	24958	T	0.1125	TTTTTTTAATGAGGCAAACTTGTCTTTACTTACGTGTGGGGTGCCCGCGG[C/T]CATCACGAGCAGGTGTAGGGAGAGGAGGAGGAGGCAGACACAGAAAGTAT
ref0011090	-	5543	820665	G	0.05128205	CTGGGGACCGGTTACCTGTCATTGCCAGTGTCCTTGTGTAAGGAAGCCAG[G/A]CCACAGAGAAGCCCTCCCTGCCTGGTGCCCATTCCTCCATCCCCACGTGC
ref0011090	-	12877	25001	T	0.14473684	CTGCAGCAATTCCCGCCTTCCTAAACCATAGCCCGCGGGCTGCAGCCTCC[C/T]ATGCGGAAGTGTCTGGCTTGTGTGGAGGTAACAGCAGCGAAGGAGGTTCT
ref0011091	-	11676	820669	T	0.09090909	CATGAGGGAGGCTGACATCTGCTCAAGTGGGTTACAGAGCGAAAACTAAA[T/C]GGCTCTTAGGCGCAACCCTATTTTTCCAAGGACTTAATTTAGGAAGGCAC
ref0011091	-	22986	820670	A	0.45945946	GAGAATAACCCAATTCCAGCTTCTGCACATGGCTTTCTGTCTCATCTTGC[A/C]CTCCATTTTTCTGGTTCCCGTCAATTCCTTTACCCACTGTTTTCCTCTAC
ref0011091	-	27540	25018	C	0.13888889	GAACCAATCAGCATTTCTCTCGATGACATCATGCCTCCAACTGGACAGCC[C/T]GCTGGAAAAGCATCTGGGACCCAGCCTGGGAGGGTGCCCTCCTGGCTGCT
ref0011092	-	3384	1563886	T	0.05555556	GAGGGGAAATGCTTTAGAGACCAATTCCAGTTAAACATAAACACCTAGAC[C/T]CAGAGACACAACCACCCCTAGCTCCCAAACAGTTTATGAACCTACATGTC
ref0011092	-	7112	25053	C	0.40277778	TTTATTATTCTGGTTCAGATATTAACACCTTTAAAGGAGATACACAAATC[T/C]ATGATAGTTTCATTTGTGGAAGCTAAAACCTGATCAGGTAAAAATGGAAG
ref0011092	+	10273	820690	C	0.10606061	AAGGCATCTGTCTGGTCGTTCAGACACAAGCCCTGTTTCAGAAGGTGGCT[C/T]GTCCTGGTACCTTGTTAGGGGATTTGAGGTGCCCATGCAAGAGCAGCATA
ref0011128	+	24963	25135	T	0.09090909	TCTTGATCTTCTCTACCCTGGTTGATGGCCAGAGGATGACCAGTCACCTC[T/C]TCTCTAATAAACAGGTATTCTTGAAAAGGAAGCAGCGGTTCTGCAGATTT
ref0011130	-	3148	25153	C	0.20833333	AACCCCAATGTTCTCAACAATTTCCCGCAACAGCTCACATCCGATGTACC[T/C]GGTGCTGAGGTGCCGAATGCAGAGGTCCCCCCTCACCTTTCACTCCTGTT
ref0011130	-	7068	25159	T	0.296875	CACGGAAAGGCGTCCCTGTGCTCACGTACTGCAGCCCTAAGGACTCAGGT[T/C]GGAGTTTAGAGGAATATTCTGCGTTGCTGCTGTCTTGGTGGGGTCAGTCT
ref0011140	-	8726	820821	A	0.15151515	TTGTTACTGCAGTAGCTGAACAAGTTTCTGCATTCAAAAAGATGCATTTC[G/A]AGCATATTGGTCCAATGAAGTTGTTGACTTACTGAGACATGGTTCTTTGA
ref0011141	-	849	1718620	G	0.14473684	GCCAGGGGGACTGGAGTCACCCCGATTGGTCCTGTGGTGCACACGCGGCA[G/A]TTTCCAGGGCAGAGGAGGCCAACCCACGAGTGGCAGGCCCGAGGGTTCCC
ref0011143	-	22563	25222	A	0.09459459	TATCAACTTTAACACATTTTATCATTATATCTCATATTTCATTTGTTTGG[C/A]GTGCAATGAGTAAAGTAGTATTACAAGGAACCCTTATAATACCTATCTCC
ref0011146	-	4740	820870	C	0.24242424	AAGGCCATGGGGCTGGCAGCCCACCCTACCTCCAGACGCTGCAGGACAAG[C/T]GTGGAGCCCATGTGGGCCCAGCTTTGCATCTCAGTCTCCCATCTGCACAG
ref0011161	-	695	25246	G	0.125	ATGGCCTACTGAGGACTCTAAAGAGAACTCCTTGACTTGTGCCAGCTTGA[G/A]GTAGAGGGTATTAGAGTGTGACTTACTGGCAATCTGATAGAGAGCTTAGA
ref0011220	-	14720	25305	A	0.06944444	ATTAAATAACGATTTAAATAAGCACCAAAATCACTGCAGAGTTAGTAAAA[A/G]GGGTGAAGAAATACTAGGGATAATCTAAGATAGTCTTGATGTAAGACCCT
ref0011220	-	42352	25317	T	0.08974359	TCCAGTGTTGCCTTCAACTCTAGACAGTGGTTGTCAGGCTGCAGCAACCA[T/C]AGTCAGGGGATAGTAACATTGAAGGGTCAAGATGACAGAGACTTTTGTTT
ref0011232	-	16501	25331	T	0.05128205	GCCTTTTCCAAGTTATCAGATGATTTTTCTATCAAAGGGTTTTTAACAAA[C/T]AACAATAAAAAGTGTATAAACAATGGGGACCATGGGATCCCAGATGAAGT
ref0011236	-	9173	25348	T	0.0625	GTAAAGATATTACACTATTGTACACTATACAGTTCTGTGTATTAAAGTAC[C/T]CAGAAGCACAAGCACTTGTAGAAGTTGCGTGCACCTGACAATGTACACCA
ref0011240	+	4658	25357	T	0.07142857	CTTTTAATTACCTCTTTGGTTTGACTCTCATGTTTCTGGGCCACTACATC[C/T]GCTTTTTATTTTCTCTCAATTACATAAGCAATATATATTCAATGAAGAAA
ref0011254	+	1332	25389	A	0.37837838	GAGGTCTGCCTGCAGGCAGCTGGCCCTGGGTTATCCAGAACCCCACACCC[A/G]CCAGCAAGACTTTGGGAGCACAGCCCACCCAGAGTTGGCTGCTTCAGGTT
ref0011255	-	10298	25401	T	0.28378378	GGAACCTCGGGAACAGGCTTCCAGGGCACTACACAAAAACAGAATAAAAT[C/T]TCGGCTAACCACTCAACTATTTTATATAATGTAGTTCAAATATCCGGTTA
ref0011285	+	3214	821028	G	0.125	TCCTTGGTGTGCAGGCTGATTTTCTTCACTATCTTCCTGCAGGAGGTCCT[A/G]TGTCAACATCGTCCTGAACCGACAGTGGTCCTGACCTTCCTGGTACAGTT
ref0011286	-	12476	25445	G	0.09459459	ACGCAATGATGAAGGAGGAATGCAAGAAATTAGTGAAAGGGCTATCTGGA[A/G]TATTGGGTGAAATGTCAGTGAGGGGTACAGATCACCATCTTGGACCTGAC
ref0011287	-	8700	821056	G	0.1969697	GAAAGGGGCTTTTCTCTTGAACAGAGGTGAACAGAAACTAAATAAATGGC[G/T]TTTATACTTATCCATCCCCTCTCCTGCCCACTTCTTCAGCTCTTATCTCT
ref0011288	-	339	25480	T	0.175	TCTTCCATTCTCTCTCTGACCTCCAGCCTGGGGTCACCACCAACCTGCAG[C/T]CTTTCAAATCTGTGGGTTTGAGGCAGCTGTGGAATTCTCTTCACGGTCCC
ref0011288	-	16185	25473	G	0.19117647	CATATTTTTATGTTCTGCAGAGTTTTATGAAATCAGAACACATGACCACA[G/T]CACTTGCTAAAAAACCTACTGCATCAGGCTTTGGGATTTAGAAAGAAGAC
ref0011288	-	24269	25476	A	0.2804878	CTATCACTGGCCTAGGAAGAAGTCAAAATTCAAAGCATGGTTTCTACTGA[G/A]TGCATATAGCTTCTACACCATCATAAAGTCAAAAACTTGTAAGTCAGACC
ref0011290	-	16433	821070	C	0.37837838	TACCCTGCAGGACTTTTAGTAGTGAAAACAGCTTTTCAGATTCCTCTCTG[T/C]TCCCTTTGTTATCATTGGGATGATCCATTGGTCTCCTGGGTTGTCTGTGT
ref0011291	-	58781	25524	C	0.17567568	AATAATTGCTTAAGCACTATAATAATATATAAAAACAATGTTCTGCAGTA[C/T]ACCATAAAATTCCAGTTTTTTGAAATAAAAAGTTATTTGAGATTAGAATG
ref0011292	-	17204	821104	G	0.13636364	AAGCAGCTATTTTGACCATAACCAGATGGCTGCAGCTTCCCAAATTATCT[G/T]TATCTTCAGTATAACATTTTTTTTCCATTTGTTTTATGAAACTTTTTGTG
ref0011294	+	27465	821125	G	0.5	ACAGCTGGTGAGGAGCTGGACTTCCTCCCCTGCCCAGGCTGGCTCTGTGA[A/G]AGTGCTGGGAGCTAGAACAGAGTGGCAGGGTCTGTGAAGGATGCTCAAGT
ref0011382	-	25386	25648	C	0.32894737	ATAATAATGGCACTGTCATTGGAGATGCATACACAATTCAGATCATTGAA[A/C]AGACAAAAAAATTATGAGGTGCATGTATTGCTCCAGCATCTGGGGAAAAG
ref0011382	-	35752	25657	A	0.37878788	TTGCAGAACAACACACACTTACCATCTAAATTATAACAACAATTACAGCC[A/G]TTGACAGGCAGTTTGGTGAAATCATTGTGTAATAATTTCCATTATTTACA
ref0011382	+	81891	821202	T	0.25641026	ATCACTCCTAGGTCTCTTTTCCCATATTTTACAATTATGCAGTCAGTAAA[T/G]TCTATCTAATCTGAAATAATTTTATATAACCTTTCTCTGTCATCCTAGTC
ref0011382	-	86218	821205	C	0.07352941	TGGGCTTAACTAACTGCCATGGACTGGAACTCAAATTCCAAAGCATGTTA[T/C]GCTCATGGCACATCTTAGACCAATTAGACTTGTAGCTACTTTTATAAGGC
ref0011382	-	89615	821207	T	0.05405405	CTGCTGCTATATACCTTTTGATTAAGCACACAAACACAAAATACTTCATA[C/T]TATAACCAAGTCTTCCAAACTGTACTTTACCCAATACCACCAATATATGT
ref0011382	-	94179	821210	A	0.05405405	AAAGTGGGTCCTGTCTGTTGCCCAATGGCAGCTGCAGTACTGTAGTTACT[G/A]GTGCATCTCATCAACTTGGTGAGCGTACTTCTCAGATGTAATGGTTTCAC
ref0011383	-	43276	25694	G	0.05405405	GTCCAGCACACGGGAAGATCCACAGGTGTCGTAGCTGCCACCAGTCTGTC[G/C]CCTGCGCATCGAATCACTCACACTAGGGGCTCACTTTCTTTTTTAAATTT
ref0011383	-	86980	821250	G	0.06410256	TCATCCTCACCTGGGCAATGTCACTGCAGAGACTTTGGCCTGGAAGCCCC[A/G]GGAATATGAAGAGGAAGTACAGCTTCAGGCCTTTGAGCAGCCTGGTGAAC
ref0011383	-	94938	25722	C	0.17647059	TGGGGGACACATGTCTGGACAGATGCCTTTAAAGAGGGGAACTTGGCCAG[C/T]GCTGCTTCTCACTTAGAGACGAGAGGGAAAAATCCAGAACTCCAGGCAGA
ref0011384	+	9433	821287	G	0.07575758	GGGCAGTACTGACTAGGACTCAGAGTCCAGGAAGCCCCAAGGAGCTTTCA[A/G]AAATGAAACCTCCAGAAAGTGGATGGCCCCAAACCAGCCTGCAGGACTGA
ref0011384	+	93206	821284	G	0.08108108	GGCTGTGTCAGAGAAGTTCGAGCTCCCTGCTGACCTAGCTTCTCTGGCTC[G/A]CAGTGCTGAGAGGTGGTCCTCTCACTGCGCCCTACCGGCTCCGCCAGTTC
ref0011385	+	56384	25793	C	0.08571429	GGCTGGTTTGGTGTGGGCATGGGAAAGAGTGCTCCAAGCAGAGGAAACTG[C/T]GTGTCTTTTACCAAATAACTATCATCACAATCGTGTGCTATTCCCTAAGC
ref0011385	-	64616	25806	C	0.1	GAATTTAGAGTTAACCCCTCAGAAGTGATCTGGGATCTGAAGATAAAGTT[A/C]TGCTACACTAGAGTTTGCTGGAAACTGGCTACCTTCCTCATGGTTTGATT
ref0011385	-	105093	821294	C	0.06060606	ACAGGGACTAATGTAATGGTGTGAGGTAGGCGGGGGTATTATTTAAACCC[A/C]ACCAGCTCTGAAACTTCACAGAAAGCAAAGGGGCCCCCAATGAGAACAAC
ref0011391	+	25541	25834	C	0.18181818	TGGTTTGGTTGCTTTTCTGTGTCTTCAAATAAGTTTTGGTTTATTTTCAC[C/T]GTTTTTAGACAGTCTATTCTTTCATTCCTCCAGCTTATGGTTATTGTTAT
ref0011395	-	17396	821386	T	0.42424242	CTCATGAATTTTCTGACACCTGTTCATTTTCTCCTTGATCATATTCTTAA[T/C]ATCAGTATAATTCAAACCAAAAGTTCTAACCCAGACTGCTCTATCAACTT
ref0011395	+	21391	25879	G	0.24285714	AATTCTGAGGAGATATCACTTGTAATTAATCAAGAGACCTGTGCATAAGT[G/T]TTTGTATGCTACTTCAAGTGGCAAATTTACTGTAATGTCTCCATAACCCA
ref0011398	-	19762	821404	T	0.09090909	TCAGACCCCGGGTGCTGCAGGCAGAGTGGTCCCAGCCGTGGAGGCGGGCT[C/T]GGGGGTCGTCTGGAACCTGGAGAGTCCTCTCTTGTTTCCTGCTGACACTG
ref0011404	-	24768	821436	T	0.11538462	CAAAACAGAATAATCACGAAAACCCACAACAGAAGAAAAAAGAGGAGCAA[C/T]TGCCATTGAAAGGCTTCCCATTCTTTATATATCAATTTTCCTCACCCCAG
ref0011437	-	419	25973	T	0.484375	GGACTAAGCAGTTTAATCTACTTTATTATTTAAATCTCACAAGGAGACCA[G/T]TGAGTAAATTCAAGTAGTAGTTCTCTGAACAGAGGAGATTGATTTCTCCA
ref0011520	-	2397	26052	G	0.078125	TAAATAAATAAAGGAAGGCCCAAGCAGTCACAGGGCAGGGGTGGAGGTGC[G/A]GGGAGGCATAAGTGGATGGCATGCTTTCCTAATTCTGGGCCACATTCAAA
ref0011522	-	13359	26058	A	0.10294118	GCGAGGAGGGGGAGGCCGGGAGGTCCAGGCCTCCCACAGCAGAGGAGAGC[G/A]CGTGCACTTTCTGATTACACTGCCTTTAGACGCTTGCCTTTGTCTGAAGT
ref0011548	-	18809	26104	C	0.30882353	GCAGGACACTGTGCCCTGGTGTGGAGGGAACCGGTGAGCAAACATCCGCA[C/T]CTGCACAAATCCATCCTCTCTCAGTGCGTCCACATTTTCTCAGTCTGTAT
ref0011549	-	3442	821625	G	0.09375	GTGTTTGCCATGGACTTTTAGATCCAGCATGAAGACCAGTCCAGGGACCA[A/G]AGCCACCGTCATGATACTTTCTCCAGCCCAGCTTCCCCCTGCTTTCTGCC
ref0011549	-	18945	821617	G	0.37837838	GGCTTGTTTCCTGTCTATTCTATCCACTCCATAACTCTCGTTAAACTCTA[G/A]GTGCCTCTGTAAGGTGTCCCTAGACCCAAATACCTAGCCTGGAACAGGGT
ref0011552	-	972	1725762	G	0.30769231	ATCCTTGGCCCTCCACTATTCTCTGCAAGTTCTTTCCTAGAGAGCATGGC[A/G]ATGGAAGAAATAATTTGATCTGCAGATTATTTGGAGGTCTTATTATAAAT
ref0011552	-	29106	26179	G	0.07575758	AATTCTGCTAAAAGTCATCCAATGGCTTCCCATGGCAATTAAACTAACAT[T/G]TGAACTCCCCCTTACTTTCCCCTCCCCGCCACACACACAGTCTATTTATT
ref0011632	-	11552	26224	T	0.0625	TGTGATTTCACAAGTTCAACAGAATTTCCCACTTTACTTTGTAACTGAAA[T/C]ATACAGTCTTAGTGTATCTCCCCAAAGGCTGAAATGCCCACTTTGAGAAT
ref0011633	-	12016	821694	A	0.109375	TGGGACGGCTCCACGGGGCCCCTTTGCCAGCAGCCAGGGCAGCGGTGGCC[G/A]GTGGCCAGCCAAGAACAGACGCAGGCGGGACGCAGGGTGCGTGCCACTAT
ref0011638	-	21226	26258	C	0.38571429	TATCCCGCCTGAGGAAGGAGGCTGCAGTCACCATGCTGTTGGACATCTTC[T/C]CAAATATCCAGCTCAGAGACCATGGTTTCAGGGCCGTGAATGTAACTCTG
ref0011642	-	14390	821738	G	0.21621622	CATGAAGCAGATCTGAATTAAACTAACGTATATACAAAGGGTTCATTTGC[G/A]ATTTTCAACCTTACAGACTTCAAACTGTCTCCCTATACTAAAGAGGATTT
ref0011644	-	20681	26300	T	0.06060606	ACTCTGCATTGAGGATTCAGGGCCAAGCCCAACCAATTAAGTGCGTGCCT[C/T]GCTTGCTTTCCTGTTGTCTCCTGTTCGTGTGTTTCCTTTGGTTGCCTCAC
ref0011646	+	10348	821751	C	0.06944444	GACTGCTCTGATGCTCCAGATTTGCAGACGTTTCCAGGAGGCTGGATTTT[C/A]TCCTAGAAGCAATATGATTTGTTGGAAAGATGGAGGCAACTGAGAAGATT
ref0011648	-	3837	1583500	C	0.13235294	GGGAATGAACCTGGCCACCGTAACCCCCAGGTCTACACTGTTGCTCCTTG[T/C]GCTTTTCAAGGCGAGAAGCATGGGTGGTCCACCATGCTCAACCATCTTCC
ref0011652	-	3044	26337	T	0.06060606	TCCTGGCCTAACAACTTTGATGCCTTTGACTGATGGTCAGCTCTGCAGCT[C/T]GAAGGGCATTGAAGGCTGACAGGGAAGAACAGCAGAGCCATGCAGACAGA
ref0011677	+	24494	821810	A	0.16666667	TTTTAAAGAAACAAAAACATCAGCAAGCAGAGGTTCATAAAAGGAGCTTC[G/A]AGCCAGACACCAAATCTGGGGAGGAGGGTGAAGCTCTGGGTTTGCAATTC
ref0011677	-	59750	821820	A	0.14285714	GTCTTCCTAGGATCCTCTATGCAGAGAGAGTTTTCCCCTGGGTACAGGGC[A/G]GATGGGACAGAACCAGAACAGAGAAGTGTCCTTGGTCCTGGGATCATCCA
ref0011697	-	22673	26409	G	0.078125	GACAGAACCCCACCCGCATGCTGCCTGTGGGGTCCCTCCTCCATGGACCT[G/A]CAAGCCCTCCCACAGGTGGGCAGCAGCACACACTGCCAGACAGGAGGCCG
ref0011703	-	14977	26456	C	0.140625	GTTCTGGAATCAAAGAACAGCCTGCAGTGCCTCATCACACATCAGGGCTG[T/C]CAGGATGCCAGCAACAGCATCAGAGACCACACACCAAATAGGTATCTCTT
ref0011719	+	1955	821879	C	0.1	GAATGTCCCTTGGAGAGTCATCACTGCCTGGCTCAGGGGCACCAGGGGCC[C/T]GTGCCCTTCTCCTGGTGGTGACACCAAGTGGCCACCGGGCTGAGAGCCGC
ref0011737	+	2732	26475	G	0.359375	ATGCGTTGGCCTTTAGAATCCTGCAGATCCTTTCTGAGCAAGTTCATGGG[A/G]TGGGAGGGGTGTCAGCAGGGTTCAGTGAGATGTAATTGTCCCCAGCTGAA
ref0011740	-	6540	26498	A	0.19444444	GACTAGCCTTGAGTGTGCCATATTGATCCAAATCAGATGCTACCAGAAAT[C/A]TGCTGTCTTACATTAAACTTTCAGCTTTTCCCACACCAGAAGGTGGAATT
ref0011740	-	22228	26491	T	0.075	TCAGCCTGCAGAATTTCCTAAAGAAAGAACATTCTGGTTGATGGCAGCAT[T/C]CTGAGCTGACAAGTAAGACCCCACAAGTATTACTGAATTACAGTCTCATG
ref0011740	-	22618	821898	G	0.28571429	CTAGTTTTGTCCACCTGCCACATAAGGAGGGCTGTTAAAGAGGCCATATG[G/C]TGCCTCGTTATCTCAAAATAAAATCTCATTATTATAACTTTCTGTACATC
ref0011764	+	614	26541	A	0.22857143	CATATTACAGTGAACTCTAAGGGAAATGACAAACAGAACAGCTCTCTTAG[T/A]TTCACAGCAACCTACATAGCAAATCTAAAGAAACTGTGTAGTCCTATCAT
ref0011775	-	6652	821956	C	0.078125	TAACTCTGTATATTGTTTAAAGGGAGGTGCTCAACGAAGAAAATGGTATA[C/T]AGAAGGCAGAAAGCCCCTTACCAGCATGTGATAGCTGAGATGGTTATATA
ref0011787	-	2502	26566	C	0.12121212	CTTGCGACATCGCTTTCAAATTAGTTTGACTTCTGGGAGGGGAAAGAAGT[C/T]GTTGACAGCATTCAATGGTCATTGGCTCTCATCCAGGGTAGATTTATAAA
ref0011787	-	2605	26567	T	0.125	AATCTTTTCAGCTCTAAGTTTCTGATTACTGGTAGTGGAAATAACACTTC[C/T]GTTGGTGTTGGAAATTCAAAAGACATTTTTATATGGGTGAACTTCCAACA
ref0011787	-	16298	26562	G	0.14473684	TGACTGCAGGGCAACAGATGGTAACTAGAGAGGATCATTTTGTTATGTGT[G/A]AAATTATCGAATCACCATGGCAGCACACCTGAAACGAATATAAGTCAATT
ref0011791	-	1931	821993	G	0.37878788	CTCAGTCTTCTTAAAAAATAGTGTATCTGTAGTGGTGAGGGGCTGCAGAC[G/A]CCAGCCCCAGAGTGACAATGAAGGAGCCTTACAGCTAACTCAGCACCGTA
ref0011797	-	19900	1623839	C	0.14864865	AGGAAGTTTAATTAAGCTCAAGTGAGAGCTTAAATTTACAGATAACCTTC[C/T]GTTCTCATCTATACTTCAGACCAGGGCACCAAAAGCAATTTCTTCACCAA
ref0011801	-	21245	26646	G	0.05882353	CCTCCTTGCAATAAGCAAGTGCATGGAGCCCAGCAGGTGTGTACAGAACG[G/A]GGCAACAGGCACCTGGGGGAATTGCTGATATCACTGGAGAGTCAAAAGTG
ref0011837	-	16852	822069	C	0.44444444	ACTTCCCTCTGACCTCAGGAGGTCAGAGCTAGGTCCTGGGGTAGGGGGAG[C/T]AAAAGAAGGTACCCAGACACCCTTTTTAGCATGTCTTCTCTGCTCTTTCT
ref0011837	+	85707	26713	A	0.42647059	CTTAGATGCACCACTTTGAAGTTCAGAGCTTCAATCTCCTTTTCATAGCA[A/G]TCCTTCTGGGACTGGAAATGGTTCTCCAAAACGCTATCAGAGGAATGGTC
ref0011839	+	98062	26766	G	0.078125	TCTGGAGTATAGCCATCAAGAACACAGTTGGTGGATGTATATCACAAGGA[A/G]TAAGAAGCTGAGGAGAGACCCTCAAAAGATACTGTAGACTGAATAATGGG
ref0011841	-	12199	822125	C	0.08536585	ATCAAGACAGAATCAAAGAACACCTGTTTAAAGAAGTAGGAGGGTGATTC[C/T]TGTGATGACTTCCACAGTCCTGCATTGGACAAATCCTGGGAGCAACTGGA
ref0011841	-	85145	822146	G	0.24324324	GAAAGGGATCTAGAAAGACATCCATAAGTGCAATTGATGGGAAAATTAAA[G/A]AAGTAACTTTTCAATGTACTACCCCGGCACTACTTCTCAATGTGAAAGCG
ref0011843	+	1516	822160	C	0.0625	TGCAGGAGAGGGCTGCAGGCCGTGGACACAATTTTTCCTCCTCATGTAGG[T/C]TTTTCATTGCGAATTGACATTGGAGGAGAAGGTAAGGGAGGAGAAAAAGG
ref0011843	-	34228	822171	C	0.08333333	TTGAAAAAGCTCAGGAAAGTACAGAGTAGCTGCAGCCATTCACATTTTTC[C/T]AGCCAGAAAGCAATGGTCTGCCTGCCAACCGGGCCCGGGCTAAGCATGAA
ref0011858	-	1098	26933	C	0.11428571	GTCCCAGCGTAACTGTTTTGCAAAACAATCTGCAGTGGTTGACTTTACCC[T/C]ATTAGGGTTCAGTTCATCAGTAAGATATATGTTTCAGCAGGAGTTCCTTC
ref0011858	-	6167	26944	T	0.06060606	GGACTTAAAAAAAAATACATGTTATAGTTTTGTCCTTGAAAGTGTTCACT[C/T]TTCAGGCAATCATGCACATGTGAGGCAAATGATATAAAAGTCTCTCAAAA
ref0011858	+	13558	822266	C	0.48684211	TTGAAGGGGAAACAAAAGGATGAGCGAGAATACGCTTCTTAATTTTGTAC[C/T]ACCGAGTGGCCCAGTCTATGGAGCCTTGCGTGAAGCTCAGGGGTTCATTT
ref0011948	+	32814	27084	G	0.44285714	TCAAAAGACGTGTCCTCAGGAAGGTAGGGTCAGTGGAGCCCTCTGATTAC[T/G]GCATATACTTAGGCCCCTCACACTCAGGGGCCCGTATAGGACTCTTAGTT
ref0011948	+	45515	822388	G	0.32857143	GAACTTGGGTCAGGTGAGCAGACAGCATAGACAGACCCAGAACCAGAAGA[G/A]AGAGGCACTAGCTGAGGCAGGGCTCCTCAGCGCGGCTCTGCTGAACGGGG
ref0011949	-	114315	1467064	T	0.36363636	CCCAGGTCTCCCAGCCTTGCATCATCACAGCCCCACCTGGTCCTGCAGTC[C/T]CCAAAACAGAAACTGAATTTCAACCAAAGGGCCTGAGAGCTTGACAGCAT
ref0011949	+	119091	27126	A	0.06756757	GGGGTTTCATCCTCTGCAGTGGGTAGCTGAGAGTGTGGGTGGGAATACTT[G/A]TGTTTTGCTCAGAGAAGCAGGAGGAATTTATAGTTCTTTATGGAAAATAG
ref0011950	-	23885	822460	C	0.07352941	TTCCTTGTTGGTTAGAGAGGCACAAATCACTGCAGCAAGATCAGGTAGGG[A/C]CCTTAGAAACAAACTGCCAGTCTTTCCTTTTGCTCATGACTGTCTTTCCC
ref0011950	-	36979	27195	A	0.1125	GCAGGTCAGTGACAGCCATGTCATCCTTCACATAAATCTGCAAGTCAAAT[A/G]TGTGTGGTCCTGCTTCAAAATCTAATTGTTCCATCCCAGTGGTGACAACC
ref0011950	+	81554	822483	G	0.09090909	GGGCACGCTGGAAACTAGATCTTCTGGGGCAAAAGCCAGGAAGGGCCAAG[G/T]CTGTTCTCCTGCGTCTGTGTTTTTGAGAGAAGGAAAAAGGCAGAAATGAG
ref0011950	-	90486	27223	T	0.46969697	CAGCCCTGGAAGCCCAGCACATGCAGCTTTGGGCTGTGTGAAAGACATGG[C/T]CTATTCTTTCCTCAGTTCTACACACATTCCCTACCAGTCAGCTGCTCAAC
ref0011952	-	4396	27297	C	0.140625	TCATTTTAATGTTGGAATTTAAGTACAAATCATCTTTAGCAAGAAATCCA[C/T]GCCACAGTGGTTTCATCCATATTACAACTAGATTGAGTAAAATGGCCATT
ref0011958	-	18751	822591	C	0.125	ACAGTGCCTGGATAGACCTGAACAGTTGACTCAGTAGGCCTCCTCTGCAG[C/T]GTGCAGACGTTGCCACACAAAAGTAAGCTCTATGCCCTTTCACTCAATCT
ref0011958	-	22367	27342	C	0.1969697	GATTTTTTGGGAGAACCCAGAGCAGATCCTCTGCAGCAGGTGGCAAAAGC[C/T]GAAGGGTTTTTTTGGACAACGGCTTTTTGTTCAGTGTGAACAGGAAGCGT
ref0011963	-	26268	822622	C	0.30882353	AGTTTTTTTTTAAAAAAAAAAAAAAAGGAAGGAAAGAGAAGGCAGCTGCA[C/T]AGAAAATTCCCAATTCATCCTCCAATGACCTGACTGAACAAAACTGAGAG
ref0011999	-	8135	822649	A	0.41666667	CCTGCAGCAGCAACACCTACAAGAAGATCTACACGTAACACAAGAGCTGA[C/A]CCAGTCAGTCAGTCTCAGAGATCCCCAGTATCAAATATTTCTGGGTGTGA
ref0012004	-	17617	822667	A	0.109375	ATTTTGCTGCAGTTCTGCTGTTTTTGCTATTGCTGGTTTGCTGTGCAAGG[G/A]TAAGATGATGCTGGGGCGGCACCCGCTACAAACACAAAGACCGGAGAGCT
ref0012058	+	16247	822839	A	0.06756757	TGACTTTCATTTCTGTGAAGTTGGCTAATTAACAACATGCTTGCAAATCA[G/A]CTCTCCTTTTCCTCTCTCTTGAGTTCACAGGCGTTTTTGCTCTCAGACTC
ref0012058	-	33181	27724	G	0.125	TGCAGGCAGCAGTACAGCAGTGAGGAAGCATTCAGAGAATGTAGTGAGGA[A/G]CTGGAGAGAAGGGAGCTGTGAAAGGAAGGACTGAAGCGCAGCAGGAGAGC
ref0012059	-	6829	822882	G	0.44117647	GAGGTTAAGCGTGAGCAAGGGGGAATTTCCATGCAGCTTTGGACAGCCTG[G/A]GGAGACTGTGCCCTTGGAGGGCAACCAGGAATCCCTCCAGGGACACGAGT
ref0012059	-	42488	822878	C	0.24285714	CCAGGCAGTTTGCAGAGCCCTAGCTCCTCTTCTTTCCTGCAGTGACTCCA[T/C]GAGGCCGGGGCCTGAGCTTGGCGGCTTTCCTGGGCTGCTGCTGTATCGAT
ref0012060	+	43591	822897	C	0.05555556	ACTTTTTTGATGAGTTGGCAGACTGAGAACCGAAGTGACTGGGCCTGCTG[C/T]ACTTACATCTAAACTGTGGACTGACTCTGAATACATGGCCACAAAAGTCT
ref0012062	-	30388	822915	C	0.07575758	TTTATAGAACCAACTGAAGATGCTTTCAATGCCGGGGTCAGCATTACTTA[T/C]GGACATTGAGTCCATTATTTATGGACATTGAGTTCAGTACAGCAGGAGAA
ref0012066	-	57410	27857	C	0.10526316	TGACACTCGGATCACCAGATCGGAAATACAGTGGATGGTCAGAAGGGACA[C/T]GAAGGAGGCGGCCAGGAGGCAAGAGTGGGGATGGCAGGTCAAAGGGCTGG
ref0012066	-	57716	822955	C	0.07352941	ATCAAGAAACTGTCTCACTTAAGAGGCCCACAGTCTCCACACTGAGAAAC[T/C]TCGGCGGGATGGCATCAAAGCCTGCCCCAGACCGCCCCAGACTTTTATGG
ref0012066	-	84621	822960	C	0.48571429	TGTCCCTAGCTGTTTGGAAAATTCCCACCGTTGGTGCTTTAAAAGTGGCC[C/T]GGACCACCCTGTCAACTCCCCTCTGCCTGCATAGTACAGCTAGGAGAGCA
ref0012070	-	30350	27919	T	0.11428571	TTAAAGTTGCTTGGGATATTTCCTTAAATTATTGCTGCAGGTAATTAGGA[C/T]GGCCTGGAGCTGTCCTTGGATATGATAATACCATCACTTTTGATCACACT
ref0012070	-	82783	822988	G	0.39705882	TCTGCTCATTATCCTGCCCTCACATGGCTACTTTGCTCTGAATTTTCCCC[A/G]TGTGGTTGCCAGAATTCCCTTCGCTTACTGTGACTCCTTCGAAACTTCCT
ref0012106	-	1669	27974	A	0.06060606	TCCTGGACAGTAGTCAATTTCCATCAATTTCTCAGGCTTATCTCAGGCTG[G/A]CTCTAAGTCTGCACATATTTCCAGCCTTTACAGACTTTTCAGATTCAGTC
ref0012109	+	38372	823077	G	0.09375	CCTCAGCTCACACATTCCTGCCTTTATGGGGCAGGCACATGGAATCTTAA[G/A]CAGTGATAATTTTACAATACAAATGGACTCCCCATGAAAAGAGATTTAGT
ref0012114	-	48226	823104	T	0.23684211	TCCACTACTGAGAAGTTAACTTTAGAGAGTGTTCTAAATCCTTTTCCTCT[G/T]CTATGCTTCCTCAAAGCAAAACGTCCCCAACACTCTGTTCTTTTCTATAC
ref0012128	+	14565	823117	T	0.05263158	AATATTTTAAAATTGGGAGACTTTGCATAAAATCAGCTATCCTAGGTCTC[T/C]TTTCCCAGGCAATGATGGCTAGATCTAAATAGTTTCTGCCCCTTGAAACT
ref0012130	-	17263	1467172	T	0.15	ACAATCAATCAAAGAAAATCCCGAAAGAATTACTGCAGGAGAATTCACCC[C/T]GACAACACGGTCCACTAAGTTTTTATTTGAACTAAAGAAGAGACGACCAT
ref0012132	-	7333	823135	G	0.38461538	TATAAGAACCATTAATAAATAATATCTTTGGACAGAAAAGTCAGGACAAA[A/G]TGAGGCCGGAAGAGGAAAGAAGATGAAGATGCGGGTTTTCTATGCATCCA
ref0012132	-	16403	823130	C	0.21875	GCTGCAGGAGGCTTTTTCCTGGTTCTCCTGCGCAGCCCTCAGGCTGAACC[T/C]GCCTGCCTCCCCGTGGCTCTCTCAACAGTCTCTCAGTCTTTTTTGTCCTT
ref0012134	+	3624	1593933	T	0.30882353	TTCCTAGAACAATGGGTGTCTTCTATTTAAAAACAGAATTTCCCCCCCCC[T/C]GAAACAGACTTTGAGTAACTTCCTAGAGAAACTTCCCGCAGGTCCTTTGT
ref0012160	-	21633	823161	G	0.35135135	TAGAGTAAGTCACTTGAGTGTGTTAAAATCAGATGGCAAAGGTGGTGATC[G/A]AATTCATCTATAAACCTAAGACATTTCAGGTTTCAGAGAGGAGATACAAT
ref0012160	+	25508	28145	G	0.25641026	AGTCTCCAAGCAAATGAAACCTGCAGATTGAAGCTGAGGCATCCTAAAAG[G/C]CTTGCATGCTAGAGGTTAGAAGATAACCCACATCAGATGGGGGTGAGCAG
ref0012177	-	66084	28172	T	0.1	TGTGATTTAGAGTGGCTTAAGAGGCCAGTTACCTTGCTTTGCCAATGTTT[C/T]CTATGCTGAGAGACAGAGAAAGCAAAGAATAGCAACATATTCTGATCTTA
ref0012179	+	18370	823223	C	0.20588235	AGTTAAACTTGGGTCTGTATCTGAGCTGAGGGCCAGATGTCATAAAAGCT[T/C]CCCAAGCTTGGCCCCAGGGAGCAAAGAAACTACTAACATGAACTCCTCCT
ref0012180	+	73947	28242	C	0.36363636	CAACTTTTAAGCAATTGTGTGCAGAATAGCTTTCTCATTTCCAGAACACT[G/C]TTTGTCTTCTGTTTGCTGTGATAGAAAGTGTCTACACTTGCTGTGCTTTT
ref0012182	-	68209	823280	G	0.11111111	CAAACCATGAAAGCTTTTCAGCTTCAACCCTTTGTTTCAAGTGCATTCCA[A/G]CCTCTGGGACATCAGCCTAAACCAGCTCTCCCCGGTTGGCAAAATTGCTT
ref0012186	-	5979	823293	G	0.42424242	CTACTCCCAGGCAGTCATGTACTTGCAGGAAGGTAAGTGGAAAGGTCTGT[A/G]CAGCTTCTCGGTCTACTCTGAGACTGAGCTCACAGTCTGCCCAGGAGGAA
ref0012230	+	17133	1853264	C	0.09375	TCTAAATCCCTTGTGGTCAAGCCAACGTCAAAGTCAGACAAGGAAAAAAA[C/T]TGTGGCAAAAGCAGGGAATGGATTCCCAGCAAGAGGTGCAGTGTGCACCG
ref0012236	-	29482	823352	G	0.26388889	ACATGCCGCGGCACCAATGGGAGACCTGTTTGCTCAGGCACAGCCACACT[A/G]GCACAAAGCAATGATCTCTGAATTGATCTTATTGAACGGTTCTGCAGAAT
ref0012237	-	21415	28363	C	0.10526316	TAGCCATTGCTAACACAGTTCACTAAAGGTAAGACAGATTTACATAAAAA[C/T]CAAAGAAAAAAGTTTAGTAAGAAACCCCTACCATATACACCTATTGGTCA
ref0012237	-	31986	823364	T	0.359375	AACAGCTTAAAGTCCATATTCTTTTTTTTAATGGTAATTTTTACAAAAAT[C/T]TTTTTCATTGAAATATTCTTGAAAGCAAAGTCTTTATCACTTCTGCTTAG
ref0012253	-	27852	823395	C	0.36764706	CAAGGCCTCCACATTTGAATCTGAAAAGCCCTGCTCTCCTTACAGCTGTC[A/C]CAACTGTCTTCTTCACCATCCTGCTCATCTTTTCCAGCCATCCTTCCCCC
ref0012253	+	28103	28424	T	0.125	TGACAGGGTAGTGGGAGGTGAGGCTGGAAAGGTAATCTGCAGTCAGAGTT[C/T]GGAGAGCTCTGCTGAGGGTGGTGACTTCATCTCCTAGACAGGAGAGAGCC
ref0012260	-	4576	28453	C	0.36842105	TCTTAGCATCATGCTCCTTCTCACCTCTGGTCTTTCTACATGAACCTCCA[T/C]CTTTTTCTCCATCCTCATTTCTTATCTCCCCGTGAAGATGTAAAACTGTC
ref0012261	-	10868	28460	T	0.06060606	TATGGACAGATGAATAAATGTCATATCAAATTTTAAGTGTCAAAATGAAT[G/T]TTTCCAAAAAAAATGGTATTCAAAATAAATCTATTTCTGATATGAAAATA
ref0012266	-	4127	28478	C	0.06944444	GCCTGAGTAAAACTGAGATGCAGAGTAGCTGCATTCCTATCTTTTCTTCA[C/T]GGCTTCCAGGAGACAGTCTCTCCAGGGAAAATAGTCTGAGCTTGGAATTC
ref0012266	-	24433	823430	G	0.44117647	TCCCAGGCTGGATGCTGAGGGTGAAGTGGGAAAGCCTGCAGCGTGTTGGC[A/G]GTGCCTTTGTCAATGCATGCAGTGGACCTCCCTGAAGACCACGTCGCTCC
ref0012266	-	42006	823434	C	0.24358974	CTATACCTTAATTTAAAAAACAGAATCACTTTCCTGGAGAATTTAGCTCA[T/C]TTGGAACTGAGAATGCTTCTCCCTTGGTGTGTCCCAGGGAAAGCATTTTA
ref0012268	-	61525	28524	C	0.13157895	GCTGCATGCACACACACAGAAGTTTCTCCATCTCCCCCATTACTTTTCCA[C/T]GCTTCTTCAATATTACTGTGGACATTTTTGACACTGTTCGCATTTCCACA
ref0012268	+	61894	28526	C	0.40277778	TGCATGCCGGACATGTGAACTTTGTGACTGGACACAGGCAAGCATGTCCA[T/C]ATTTTTGAAACTTCGAAACTTGAAGGTTCATATGTACCGGACTTGCTATA
ref0012271	-	20449	823499	A	0.375	TAAGGTAGGTGCACTTTTAAAGCACTTCTGAGGTTCCATGGTGTTTAACT[A/T]ATGCATTTGTGCAGCCTCTTGGGCGATGCCTCGCCCCTCCTGCTCGGAGG
ref0012271	+	50222	823517	T	0.296875	ATTCTCATGTGTGGCTAGCAGGCAGCTTCACTGTAAGATACACGTCAGAA[T/C]TATGTGGTGATCTAAATGACATTCAGTGAAGAGAGTGTGTGACATCTAGA
ref0012271	+	51758	823519	G	0.17142857	GCGCTGCTGACCTGCTCAGGAGTCGGAGGCTGTCCCCCACCAGGAGCGCC[G/C]CGTGGCAGCCCGTCAGCAGCAGGCGGGGGACCTCGGACACCGCACGGAGG
ref0012319	+	2631	28601	C	0.20588235	AGCGGTCCCAGCCCAGGAGGGCCGGTCACAGCTCTGGAGTGGACGCAGGA[A/C]GACGGGCTCTGGAACTGCTGGGTCACAGGCTCAGCAGAGGGCTGGGGAGC
ref0012355	-	15775	1467232	T	0.234375	GTTCAGTTTTGATCTGCCCCAGGGTCATCTGTGTGTGCTGAAGAATACCT[C/T]ATGAAAATGACAGATATTAGGAAAATAATGAGAGTAGTATTTCTTTGGCC
ref0012359	-	29973	28656	C	0.17142857	ACTCTGCAGATCTGATCTTCAGCATATGGTGCTCCGGACTGAGCCTTGGA[C/T]GGGCTGCCTCTCCTACATGATGTCCTCAGCGCTGTGAATCAGCTCTGGGA
ref0012359	-	38304	28665	C	0.08823529	TTTAAAGAGGTCCATTGAATCTGTGTGGGTCTGGAGGTCCATGGGGTGAA[C/A]GGGAAGGACTGCTGGGAGCAGTATTTCCTCATCATCAAGACAAAGAGGAC
ref0012359	+	56580	28679	G	0.29411765	GTAATAATCCTCTAGTTTCTGGATCACTGGGAATACATGGGGTACATCAG[G/T]CAGCTGCTGTCTGCCAAGGATACGGAAGTGTTACGGTGCACAGGGACGCT
ref0012361	+	42287	28712	A	0.5	CCAGGGCCACCCCTGCAGCTAAGCAAGGGGGCCAGCTTGCAATGCAAGAA[A/C]TTGAGGGTATAAATCAAAGTGTCAGCATCCATGCCTGGGCTTCTTTCTCT
ref0012361	+	42482	28713	C	0.11111111	TGGGTCACCTCTGACTTGCAGTAAACAAGTTGCTGGCCAGCATACCCCAG[T/C]CCCAAACCAGGAAGCCCCAGTCAGGCCCCCTCCCGGCCTGAAATTGGGAA
ref0012361	+	64227	28731	G	0.075	CATCTGGGTTCAGGAACTCCCAGGCCCAGAAGCTTTCTCGTAAGCCAAAA[G/T]GGTCCGAGTGTCCCATTTCAGATGTGACCAGCGCTGTTCCCAGCCCATTC
ref0012362	+	27093	823646	A	0.10810811	CCTACGATGACGGTGATGACGATAGGATCTGGCAGTGTAACTTCTGCAGG[G/A]GGACTTCAGGGACAGAGAGGAGGCGAAACAAGCAAACAAACCTGTGTGTC
ref0012362	-	70839	28776	G	0.109375	CATTTGTGAACTGAATGTGGATGAGAATGAAACTCTCTAATCCCAAACCT[G/A]ATGGACCACACTTACCAGATCACGTGCCTGATAAAGACACATCTTCTGCT
ref0012380	-	2257	823701	G	0.4625	GGGGCGGGGCTCAGACAGCGAGGAGCTGGGACCCCAGTACCTGGGACCCC[T/G]GGGAGCCCCCACCTCTGCCGTGGGTCCTGGCTCCCCAGGGACCCCCGGCC
ref0012380	+	2359	823700	T	0.26470588	AGGAGGAGGCCAGTCTGCAGGGAAGTGGCTGGACAGTGGGACCTCGGGGT[C/T]GTTCAAAGGTCCTGTGTCTCCTGGGTTATCTTTTATTGTAGCCTCGTCCG
ref0012380	-	2636	823702	A	0.075	TGTCAGTCCCAGGGCCCCTGGGCAGGTGACAGGGACCAGCTCCCCCCCAG[G/A]CTACACTCCTCCCCTGCGGGGAGGAGGGGCAGAGAGGACGGGGAGAAGGC
ref0012380	-	2696	823702	C	0.075	GGAAGAAAAATTGCCTTTCACGCCTGGCTGCACTTCTTTGCCATTAATTA[T/C]GGCCGGGTGTGTCAGTCCCAGGGCCCCTGGGCAGGTGACAGGGACCAGCT
ref0012380	-	10451	28851	G	0.453125	ATCTGCTGCAGGAGAGCTTTTGTTGGAAGAGCTCTCTTCACAGGAGAGAC[A/G]CAGAGCGGGCCTGCCCCACTGCCTTCCCGTGACAGATGGGACCCCTGGAA
ref0012401	-	3847	28871	C	0.19444444	GGAACTCAGACCCAGGGAATGTAAAATCGTCTCACTGCAGAGCTCCAATA[C/A]CTGCCCCGAGGACACACAACAGACAGACACACGTGTGTACACGTGGACAC
ref0012404	-	1030	28874	G	0.125	GCCTGGGGAGTCAAGAAAGGTTCCAGAAAGATACAAGATACATAGAATAA[A/G]TACCTATGCATTAAACTGAGTTGAAATGGACAATTCTTGCCCAAACACTC
ref0012408	+	16240	823756	C	0.3125	CCTTTGGGAAGGTGATAACAGAATCTTTAGACCCTGGCAGAGCTTGGAGA[T/C]CCACAGCATTACCAATACCAAAGTGTGTATGAAGTGTGGAGGCTGGTGAC
ref0012410	-	14728	28894	T	0.05714286	AATGACAACTGCAGTTTCAGTTTGGGTAGAACTCTAGAACAAACCTCCTA[C/T]TGAACTTCATTCTCCTCAGTTGAAGAAGGTATAGTAGTTCACCTCTCCAC
ref0012412	-	1078	28904	C	0.45833333	ATGTGTACACACAAATACTATAAAATATGACCATTCTGCAGACTAATAAA[G/C]AATACTGCTCCACTACATTATACTGAATGATTGTGGAAATCAAATATAAA
ref0012413	-	1799	823776	C	0.25	AAGACTTCAGTTACAGAATACAGATTACTGTGGGGAGTTTTTCATGTTCA[C/T]GTGGGAAATCTGTCAAACAGAGACTATATGCTCATCTGGTTATTAGCAAC
ref0012426	-	12944	28921	T	0.48717949	GGGTGAAGTCCAGATGCCACACTTTTCTTCCTCAGGCCTGTAGCCCACTC[T/C]GCTCTTCTGCACCCGGCCCACCCCTCACACAGCCTGCAGGCCCCTGCAGG
ref0012426	-	13006	28921	G	0.23076923	TTTAAAAAACAGTTCTGAGCACGTTACTCTTCCTGCATTTAACGGCTCTC[A/G]CCACCCAGGGAGGGTGAAGTCCAGATGCCACACTTTTCTTCCTCAGGCCT
ref0012426	-	67766	823809	C	0.05714286	CCTCTATGCCAGCTGCAGACTCAACACTTGCGTATGTGTACTCAGTCTGT[T/C]AGTCATGTCCGATTGTTTGTGACCCAACATTTAGATAACTGTCTTGACCA
ref0012426	-	92466	823821	C	0.32352941	TGCCTTAGTTTAAACCTCAGCATCCACTCTGGTCCTGATGGTGACATGGG[C/T]AGGGCAGCCCTGCCCCCCTCCTCCTTTGAGGGTTGGCTCCAGCGCCCCTT
ref0012428	+	27104	29022	C	0.453125	TTTTTTAAGATATGCTATGGGAAGTTGAGGGGGAATACAAAATCCTCTTC[C/T]CATGGGGGTGGGGTGAGGTTCTGGAGTTCTGTAAAAATGGTTTTATCAGA
ref0012429	-	38741	29077	G	0.078125	CCAGCCTCAGAGAATCCCACTTCTGTCCATCCAGACTCCAGGCAGCCAGC[G/A]GGCACTCAAGAAATATAATAGAAACAGGGGAAGCCCAAGAAAGTCAGGTC
ref0012429	-	39042	29080	C	0.09459459	GTCTGATTTCAGAAACCTCTTCCCAGCTCTCTTCTGTCTCCCCTCTCTCT[T/C]TGGAGTGTGAAATCCGAGTTCTGAGCAGCAAGAAGGGAAGCCATATCTGG
ref0012429	+	72457	823921	T	0.35294118	CACTTAGAAAGAAAGACCTGCAGTTACTTGTCAAACTGCCCAGGAAATAT[T/C]GGGTGGGAGTGGCCTCGGGGCTTCCACACCTGCTCAGGTGAGCGGGTGAG
ref0012432	+	41956	823948	T	0.12121212	CACATTTGGCAGAACGGAGTCCTCTCTGGGTCACCTGACTGCCTATTTCG[A/T]AGGGAATATGGCCCATAAGATGGGACAAACGCTCACTCACAACCCAGCAG
ref0012443	-	7269	29176	C	0.05405405	AGGCGCTGAATCACAGGCGCGCGCTATCCCAGCTCCAGCAGAAGCTGCAG[G/C]GAGGGGCGGGCGGGGACCCTCCTGGTTGCATCTTGGCTAGACCCGTGCCA
ref0012446	-	18860	1467293	T	0.18571429	AGAGCTTCCCCTCTTCTGTAAATGCCTGGAACTGCAGACACAGACACATG[C/T]GAGAGTCAGAATAGTACACACTTTAGAACGTGTGTACTAATAGAACTAAT
ref0012455	+	2198	29195	G	0.16216216	CAGATAATTTAAAAGTATTTCTTTGTTGCTATTAGCCTTTGAGTCAATAT[A/G]ATGACATTCATTTTCTTCCAGACACGTTGGCTGAGTTCATGCAAACACAA
ref0012465	-	5221	824006	G	0.05263158	TAGCCCTGTCCCCAGCAGATCTTCCTTGGGCCCGGCCAGCCTCTCCCTTT[A/G]TGCCCGGCCTTGTCGGGTCCCTGGTGAAGCTTCGGCTGTGTTCCCCAGGG
ref0012499	-	32865	29226	G	0.06944444	GTTTATATTGGTATGAGCATGCAAACATCCAGTACTAACTGTTCAAGCTA[G/T]AATAGGAAGCACTTCCTCTAAGCTTCCATCACAGAGTCCTCTACAAAAAA
ref0012504	-	29358	824061	A	0.26388889	GGAAATTTGAAGAAAATATAGACATTATTTCTTTTCAGTTACAGGTTGCA[G/A]ACAGAATTAGCATTGAGAAAAGTTATTTGAATTGTCTTATGCTCCAAACA
ref0012571	-	2516	824101	G	0.09375	ATTCAGTGGTTGGTAGACTTCTCTCCAAAAACAGTGTCAGTGACCTCAGA[G/T]TTTGGGCAATTTTTTTTGCTTCCTTATTTTTAACACTGGGTTGTTTATAG
ref0012575	+	21760	29370	C	0.42424242	CCCCGCGGGCTCTGAACCATGTACACCCGCACTAGACTGCAGGGCTCCGG[C/T]TTCGGAGCCCCCGCCGCCTCCCGCCCGACCCAGGACCCCCCTGCCTGGCG
ref0012594	-	17661	29380	G	0.45945946	GTGGCAGGGTCAGTGGGTGAGACAAAAGTCCATCTGTCCTCTACTAAGAG[G/T]CCAGGTGGGAGTTCCTGCCTGGAGTTACACTGGTGGTATTAACAGCACAT
ref0012599	-	18271	29418	C	0.09722222	CTTTTCCTAGCTCTCAATTTTCTTAATTATACAAGTTGCTAGTACTTATA[T/C]GGCACTTTAGATTTTGAGAAGTGACTGATATGTTATTTTTTTGACCCTTC
ref0012599	-	27472	29419	C	0.12857143	ATGCCATTTTATCCCTCTGTGGCTGAGTGAAATAAAGTTCTGTCTTTATG[T/C]TCCCCTCCTGGTTCATTCACACTGGTCTCCTTTCAGTCACAACCTACCTG
ref0012701	-	21313	29559	A	0.09375	CCATGGACCCTGCAGGGAGACGTCCAGAAGGAGGTTAGATGGCTGGGAGG[A/G]ACCCATCCTGCTCAGAGGGGCTCACAGGATATTTTATGATAATCCTTCTT
ref0012704	-	50337	824331	G	0.08974359	CTAAACAGTGACCATGACCTTTTTTTGGTGGAAGTCTGGCTTTGGGAAGT[G/A]CTTTGGAGCTGCTGCTCAGTCCATCCACTGAACTGGTTGTTGCCAGTTGT
ref0012705	-	20480	29632	G	0.27272727	GACGGACAGGAAGGGAGATTTCTCTTTTCCCCTCATTTCCAAAGAAATGT[A/G]ATCTTATGGAGTGGTGGCCCAGGATGTTAGGCTTTCCCTGTGGGCAAAAA
ref0012706	-	9893	29679	G	0.22222222	GTGGGGAATGGCGTAAGTGCTCGAGTTTCTGGTGAGAGGGAGAGGTTGGA[T/G]GAGCTAAGGGGAGAGGCAGATGGAGGAGGCGTGCCCCCCACCTGCACCCC
ref0012706	-	12753	824358	C	0.09210526	GCAGGGGGCGTGTCTCCCCAGACTTTGTCCGAGTGGCGCATGCAGAACAT[C/T]GCCCGGGACTCTGAGAACAGCTCCGAGGACGAGTTCTTTGATGCCCATGG
ref0012706	+	55258	29669	G	0.09090909	CTGTTGCCCACATGGGTCTCTCCTCTGCAGACCTGTCTGGGACCAGACGC[G/A]GTGCCCCTTGGGGTGGGGTGGTGTCTCTGTTCCCTGCTTTCATTGGGTTG
ref0012706	-	57374	824380	G	0.18181818	TGAGCCTGGAGTCAGGAGCACCGTTCTCTCCCCGCGGGCTGGGTCAGTCC[G/A]TTCACTGTGCTTTGAGTGGGGTTTCTGTGGCTCGCAATCCAAATCGTCCT
ref0012707	-	13582	29683	G	0.34375	AAGACCTGAATGGAGGCCTCTGCAGAGGCATCAAAGGTCCAGTCTCTGTT[G/A]TGAATGGGAGAGCAAGAAAGAGAGGCCATGTCTGGAAAAAATGGGGAGAG
ref0012708	-	19085	29703	G	0.42647059	GGGGGAAAAAAAAAATTAAGATATAACATATCAGTGTAACATAAGTAATA[A/G]GGAAATGATTTCAGCTGCGGCAGAGAGATTGGCTGAACAGGGAAATGCTT
ref0012708	+	48148	29713	T	0.1	TCAGGTGAGGAGGTAGAGGTAGAGAGTGGATCTGGGTTTTAACGGATCTC[C/T]TTGGCCCCTGGAGTCCTGAGGGGGCCCCCACGGAGATTTCCTGAATGCGA
ref0012708	+	58659	824425	C	0.05405405	GTGATGTGCTTGTCATTCACACCTGGAGGAGGCCTATGCTAAAATGAGGG[C/T]TAGAATTGCAGATAGAAAGGGAAGCTTGCCTGCTGCTTCTGAGGAACATC
ref0012721	-	12324	824440	C	0.05128205	CTCAAGATCAAGGACACGGGTGCTGGCTATTCTCTGCCCTGCCATCAACA[C/T]GTCAGCCTCGTGCTAAGGTTGTTCCCGTCACGGCCATAAAATTGTCACCG
ref0012729	-	5442	824457	C	0.10810811	CTAGAACAGTACCTGGCACTTGATGAAAAGAAAGAAAGGAAGAAGAGTAA[C/T]AGGTAGGGGGAGAGAGAGGGAGTTACTTGATCAATGTGTGGTATTTTCCT
ref0012799	-	5071	824543	G	0.13888889	GAGGCCGACCTGAAGAAATCAGCCAGACTGAGGTAGGCTTTATGCCTCAC[C/G]GCTTCAGAACAAATCAAGCAGACCCTTTCTAATTTCAAAACGTATCAGTT
ref0012799	-	9802	29892	T	0.08823529	CTGCAGCTTGAGACCTGAAATAGAACAGAAAGGGAATTCACAGGACTCAA[T/A]CTAGTCTTCTGGAGGGAGCCCTGAGACCTGAGGATGCAGGCTGGGCTAAC
ref0012816	-	26194	29902	G	0.17105263	GGCTGCAGCAAGTCTGTGCCCTGAGGGGTGGCTGACCCAGAGCTGGAGCC[G/A]CAGGTGATGGGCAGCTTCAGAACAGCTTCCCGGACTTCTCACTCGCAAAT
ref0012827	-	49842	824586	C	0.05882353	AAGAGTGACATGCATGCTACCCATGTACCCACTGCAGGTGTTTTCAGCCA[T/C]AGGGAGTCCAAACATAGCCTTCTCACTTTTCCCCAAACTGTGTTCCAGGC
ref0012830	+	8819	29981	C	0.05555556	GACACTATTAAAGTTTCCAGTCGTTTAAAATAAAGAGACTTTGCTTTTTT[C/T]CACAGTTTTGCCACTAACAGGCCCCCAAGCCCCACTTGATAGTCAAGTTA
ref0012836	+	27003	1697576	A	0.1	ATTATTCGTCAATACCAGGAAGCAAACTAAGTATCACGAATACATCATCC[G/A]TTTGTATCGGTCTTTCCTTTATGTGGCTGGAATCTAAAATACCAAGTGCG
ref0012850	-	14064	824717	T	0.125	GGCTAATTAAATCCTTTGGTTCTTCTGTTTGTTTCCCACAGCAGTCTGAA[C/T]TGTCAGCTGAAGAAAGTCCAGAAAAGTTAGGAACCTCCCAACTACATCGG
ref0012850	-	17703	1827590	T	0.39189189	GAGAGAGCCTTGCTGAGAGGTGACTGAGACGGGGATACTCTGCAGCCCAC[C/T]TGCCCATAGCTTGGCCTGATCCAGAGGCAGAAAGACAGTCGGAGGAGGTC
ref0012851	+	25991	824726	T	0.13636364	CCTGAATTGAAAGAACACACATTTCTGTTGTGTCCCTGTGCCTTTATCTT[T/C]GACACCACTAACCTGAGAGGGAGGCCTTTTTCTCCTGACATCTGCCCCAC
ref0012853	+	10348	824730	T	0.22058824	ATCTGACATTAGAGAAGGTTGTTCTATATTCAATAAGGAGGTTGGGAATC[C/T]GTTTCCATATTTTTAGTAAAAACAGGGGAAACAGGACAATAAGCTTTTTC
ref0012859	-	7232	30097	G	0.08823529	TTTGATTGTAAAAAATAAATTAACCAATAATTAGTTTAAAAATTCAATAG[G/A]AATAAGATATCTAAATGCAATACCTAAAGTATAAGGTGGCTATTACCTAT
ref0012877	-	13163	30151	C	0.47435897	TGACTATGGGTGGGTGGCCTATGGTGTGCAGGGCTCAGGCCTACAGAGGC[T/C]GCAGCCTGTTGGAAAGCCAGTCTGGGGAGTTACTCCAGGCTATGTGATAC
ref0012877	-	13292	30150	G	0.05555556	GCCTCTAGTGTAACCTGAGAACTGCCTCCAATGCAAGCCCCAGTGCCTAA[G/A]GTCACTGGGGTCGGGTTCAGGCCTTTCCCCTAAATCATGCTGTCCTTATT
ref0012881	-	16124	30195	C	0.125	CTACACTGCAGGCAACTTTGCTTTCCCTTAGAAGAAAATATCTGCCAAAG[C/A]GGACAGAATAAACAATGCTCCAAAAGGAATGCTTTCAGAGCTTCAAAATA
ref0012881	+	20476	824812	C	0.05405405	ATTTATCAGCTCCAAAGTCCTGTTACAACCCTCTGCAGTTGTTTCAGTGA[C/T]CAAAATCTTCTAATGAGGCGGGGGAGAGGAAAAATGGCGTTCACATAATG
ref0012890	-	15414	30228	T	0.12162162	GTTTCTGCAGAGCCAGTGTTCTAGGCGGTGTCACAATGTCCTTTCCTAAG[C/T]ACCAGTTGCTTCACCTTATACCCTCCCACCATATGAAAGCAACAGAATGC
ref0012967	-	42419	30277	T	0.12121212	TAAGGCCGGACTTCCTGCAGAACCAGGCAAAAGCATCTCCAACTCTGTGT[C/T]GGTGGTGGTGGTTCTCCCCACCTTATCAAGGCTCTGAACTCAGGACGTGA
ref0012967	+	44024	824878	C	0.33783784	GGTCCCTGCAGGACAAGTCACGGGTAGGTCACCTTCAGTGCTTCTCTTTG[C/A]GCATCATGGGACTCGTATCCTGGGGACGTGACCGAGTCTTTGTGAACCAG
ref0012967	-	68935	30303	T	0.125	CCCTGAGTTCTGCAGGGTTCGCGCGTCTCGGACCTAAGCCCCGCCCCCGG[C/T]GCACCCAGGTGGGGGCACGACCGAGGCCACTGCTCTGAGCCGATTCTGGC
ref0012968	-	19058	30321	A	0.07352941	CACTTTCCCCCAAAGCCATGCAATCTCTGCAGCTTTGGGCTCTAAATTAC[G/A]TCCTATGTACCCAGGAACCTCCTCTCCCCCATCTAGCCCTCTCTCATCTC
ref0012968	+	60197	824922	C	0.1025641	TGAACTCCGGACTCCAATTCAGGATCCTACACAGTAAAGGCTGCAGGACC[C/T]TGGCTCGAGGTTGGGTCAGACGACTTTCAGCTGGGTCAGAAGATGGGCAC
ref0012968	+	78956	824940	A	0.06944444	GCTCCCTGCAGTCCTGTGACCCAGAAGTAGTCCCCATTTCCAAGATACAC[A/G]ATGGTGGGGATTCTCTGAGATACTAGAAAAGAAATGGCCCCTGCCACATT
ref0012969	+	39493	824957	T	0.1875	TACCAGGTTCTCATTTCCCTGGAGCCTGCAGGATGGCTGGGATGTGTTCT[C/T]CTCATGCTGACAACAGGGGCACAACAGAGCAAGTCCAATTACAGAAGAAT
ref0012969	-	84135	30399	T	0.05555556	CCTTTCCTTCCCACCTATTATCATTAAGTAGGACACATTTTACCAATTCA[C/T]ACTACGAACATTATTTTCCACAAACTTCAGATTAGTGTTTTTATCTTTTT
ref0012970	+	4572	30416	C	0.06060606	TCAAAGTTCATCCATTTCTTTAAAAAAAATAAAAGAGAAATGTCATGGTC[T/C]AGGCCACATGCCTAGAGTTGTAGATCAAATCCAAGCAACCCAGTAACTTG
ref0012971	+	10158	30432	C	0.17948718	CCCCACCTGCAACCCTGCAGGGGCCAGCAATTCCTTTCACCTACTCAGCG[T/C]TTCAACAGCCCTGGAGTAAATGACTCCGACTTCAGCAGCCCCCTCACTGA
ref0012971	-	63094	825027	A	0.06060606	TCGAGCTGCAGTTCTCCCTGTCACGCCTGAGGCAGATCGGGCCGGCGGAG[A/G]GCTGCCCGGATGGAGTCACTCACCGCATCAGCGGCCGCGTCGACGCCAGC
ref0012971	-	81064	825046	C	0.27631579	ACAGCATACACGTGCGAGTCGTTGTCCTTGCGCCGTTTCTGAAACTTCTT[T/C]GGCTGCATCGGCATCTGGGTGTTGACGTTCCCGTTGTAGATGCCTACAGC
ref0012971	+	89352	30470	G	0.15714286	TTAATTGCTTGGCTGCCTGCCACTGGCTGCATCACCAGAGCTCTTGGCAG[G/A]CTGAACACTAATCCCACTTTCCACCTGGGAGACTGGGAGGGAACCTGCTC
ref0012971	+	91907	30473	C	0.07575758	AGAACAAATACTGTCCTCTCTGAACAGCCATCCTCAGATGCCAAATGGGG[C/G]GGGGGCTGACCTGAGGACAGGGGAAGGGAATTGATGAGCTCTGTCTCATC
ref0013058	-	14041	30559	C	0.22727273	CTCGGGGTGTGAGGCTCGACTGTATTGCATCTCCATCTTTTTTACTAGCC[C/T]CACTGTGATTCCTTTTTTATATCTTTAGTTGTGGAAAATCTTTTTTGCTG
ref0013059	+	6660	30587	C	0.32857143	TAGAACTGCAGCCCCTGATATGTGCACAAACCCTGGGAGCCACATTGTCA[T/C]AGGAACACACCAAGCAGAAGGAAGGGCAGCTTCAGAGCCAGAGGCAATGG
ref0013059	-	43277	825173	C	0.24242424	ATGGGTGTGTGGTGTGGGGGGAAGGGATGGGGTCTGCATAATGTAACATC[T/C]CAGGGTGACTGGTAAGGTGCTACTCAACTCCTAAGTATCAGTTTCTAAAA
ref0013059	-	73923	825187	T	0.175	ACCCATCCCAGGGAGTGGGGAGCCGGGGACCTGGGCTCTGGGTTGCTGCC[C/T]GAGCTGTTTTGCTTCGGTAGCTAGTTTCTTTGTTGCTTCCATGTCAGAGC
ref0013059	-	75839	30591	G	0.14285714	TGATGGAACTGCAGCAAAGCCAATTCAGTGGATGTAATCTAGTCAAGGAC[T/G]AAAATCAGAGAGTCAGACACACTGTTCTCCAGTGATCAAGGATGCATTTG
ref0013059	+	100468	30565	A	0.05714286	TACAGGTCCTCTGCTACTCTTTTAATATTTTCCTTCCTGGTTTCCATTCA[A/G]TATTCCACAAAACTGCTAACACCGGGAATTGTGACCGGCAAAAGAATACA
ref0013063	-	91984	825264	C	0.125	ATTGACCTTTCAAGTCCTAAGTGCCCATTTCTGCAGCTGGGGCCAGGCTG[G/C]GGGCTGGAGTGAAGTCAGAAGCCTGCGATTGGCTGCCTTGATTGCAGCTT
ref0013095	-	15954	30720	G	0.1025641	TAAGTACAGAAAGCAAAAGATATGAAAGCACATGACTGTTGCATAGAGGG[A/G]AAAAAAAGGAAAAACGTGGGAAAGGATTCGCACCAGTCTTGCCCCAGTGT
ref0013096	-	8261	30750	C	0.42424242	CCTCTTAGTAGGTCTTATGATATTTTGATTGGTCATGATTAATCACTCTG[T/C]CACTTCCCTCATTCAAACTCTTTCCTATTAGAGCCTCCAAATGAATCTTC
ref0013099	-	9267	30770	C	0.07894737	ATCGCGGCCCGCAACGACGACACGCGGACGGCCGCTGTGCTGCTGCAGAA[A/C]GACCCCAACCCCGACGTGCTTTCCAAGGTGAGGCTCCCGGCGGGGCTGGG
ref0013130	-	11079	825360	C	0.15625	GGGAACAATTCTTTCTAGTCTCCTGACGAGAATTTAAGACTGCAGTGATA[T/C]TATTCTAGGTTCTCTTATGGGCCGGGCTTTGGCTGAAAAGAGGGTCTTAT
ref0013145	-	25596	30834	G	0.44285714	GTAACGTGGGAAATAATCCTCCTCTTGGAACCTGGCAGAGTGAATGAAAC[A/G]GGGAAAGCAAACTCACAGCCGTAACGCAGAGGCTCCACCGCCGCCCACAG
ref0013167	+	20796	30918	C	0.05882353	GGGGCACAGGGGTCCTCAGGGTGGCGATGTTCCCTCTCACATGCTGTGTG[C/T]GTGTCTTGTGTACATGCGCACACATGCTATAAAAACATACGTGCTTTATG
ref0013172	-	26360	30959	A	0.375	CGGCGATGGTATTGTAGGCATTTTGTCAGCTAGAGGAGCCCTTGAGACTC[G/A]TGTTGGCCAGATCTCTCTGAAAATGGACCAGAAAGAACAGGGCAGCCACA
ref0013173	-	12138	825493	C	0.09090909	TGTATAATAGTGACCTCCTTCAAAAGATCCCGTGCATGCACTGCTGCACT[A/C]AGTGCCCCCAACCCTGCAGCAGGCCACCACTGACCCATGCCTCGCCCAGA
ref0013176	-	40893	825524	T	0.17647059	AATGACTGCAAATGAAGCCATTTCTGTTACTGCAGAGTTTCTGCATGAAG[C/T]ATGCATTCATCCATCTGTAATGCTTTGAGGTCTCTGATAGTCATAACAAG
ref0013177	-	19740	825529	C	0.14473684	GTGCCCTGCCCAGCAGGTCCCAGGCACAGGTGAAGCAAAGAGCCAGCACA[C/T]ACACTTTTCTAGCAACAGAAAGTGCTTGGATGGGAGATCTAGGGACCAGA
ref0013177	-	29583	825535	C	0.05714286	CAGAGTGACGAGGAGCAGAGCCTTCTGCCAGCATCGGCAATTGCGTCGTT[T/C]GCACCCAAGGCAATGATACCTGGCTTGCCCACCTCCCGGGGCCCCTAGCC
ref0013177	-	31118	31013	C	0.14864865	GGAAAGCCAGCTAGGATGGGTTTCTGTAAATGATGTTAAAGGGCGAAGCC[C/T]ACGTGTGTCAGAAGAGTTAGGACTGCATCCAATAAAAAAAACAAACCTTG
ref0013204	-	415	31052	T	0.05128205	GGGGCATGAAGAGCCAGCCCTCCTGCAGTATTTTCTCACCCCTGGCTGGA[T/C]AGAGAGCACCCATCTGCTTTGGTTCAAGTGAGGAGGGCCAGCAGAGTGAG
ref0013241	+	6806	825576	A	0.07352941	GTGAACCGTTCTCAACCAAAAGGAGATGCAGAGACCCTGCAGGACCGAGA[G/A]GCATTCCATGAGAAACGGGGGGTCTGTGGGGCTCAACACCAGGCCCCCCA
ref0013242	+	2628	825584	C	0.10606061	TAGGCCTCTGCAGAGGTTTAGGTGGTTCTGTCTGGTTTTTACCAAGCCCT[T/C]TCCTCTGCGGCTTCTTTCCAGAGAGATCCTGGGATACATTTACTGTTTCT
ref0013242	-	15451	31101	A	0.32857143	CTTTCGTCCTTTTAAGGAAAATAAAAGTGCCTCTGGGATGAGTCTAGGAG[C/A]AGTATGAACGCTTCTGGCTAAGTCATAGGGGAGACATCATAAAACAATCA
ref0013242	-	18566	825583	T	0.125	TGTGATGCCGCTGGCTGCAGGGTGACATCAGCCATAGTCACCCTCAACTC[G/T]ACCATCACCAACCACAGACCACAAAACCACCTCGCCCAGTCCCTGTCCAG
ref0013261	-	5551	31132	T	0.109375	AGCCTGTCTTGGTCCTCAGAGATGGCTTTGGGTGGGCAAGGTCCCTGCAC[C/T]CACTTAGGGTCTGAATCATGGGATACTTGGCTGAAAAAAAACACAGGACT
ref0013275	-	7364	825633	T	0.09459459	AAGAGATTCTGCAGTAAGTGCTATTTTACTTGTGAGATTGCTCATAAATT[T/C]CTATGCTAAGAATCTACAAAAGGAAATCAGACTATTCCTAAAGCCCTTCA
ref0013339	-	2859	31248	C	0.46875	ATATACCTTTTCTCTTTATAGAATTTTTAAATAATATATCAGTGTACAAT[C/T]ATGGAGGCAATGAAAACATATTCTCTTAGTAACAAGTATAAATATTCCTT
ref0013353	-	954	31260	C	0.11111111	AGGGTCCTATGCCCTGCAGACCCCCTTTATTCACACAGAAACTATTCCCC[T/C]CACCTCAGGGTGGAGAAAGGTAGCTGGGAAAACCTTCACTGCTGATGGGG
ref0013423	-	10344	825730	G	0.1969697	CTATAATAGAAGAATTATAAACGAGCAGTTGAAAAATAGAGAATTTGACT[A/G]TTGGCTTTGGACTTCTTTTTATTACTTTAGAACCATTATGTGTATTAGCC
ref0013427	-	28136	31326	G	0.171875	TTAAATAAAATAAAGAAACAAACATTTACAAACTACAACAGAGGCACTCA[G/A]GTAGTGCTGTAAGAGTATAATAACAAGATAATCCAGTTAGGGAGTCAGCA
ref0013454	-	9388	31390	C	0.2	AAGGCGCCGCCACTCAGCTGCAGACACTGGGCAGTATTTCCAAATCATAC[C/T]CTAACTAGGTGGGACGTCAGCATTCCCTCAGAGCAGCCTCCCCGGGGCAG
ref0013454	-	10103	31367	G	0.17142857	AGAGGTGGTCCCCACATGAAAAGCAGAGCTGCAGGACCCTCCTAGAGGCC[A/G]TTTGCCAAGCAGGAACACTTGAAGATGTTTATGTAAAGTAAAAGGGGCCA
ref0013484	+	7879	31429	C	0.08108108	GTTAAACTCTGCCTCTTCAAATTAAAGCTTTAAAATGTATTTTTTTTCCT[C/T]CTAAAACTATACTTAGAGTCGCTTTCTCATCAGCCATACACACGGTGGCT
ref0013484	-	7948	31430	T	0.29487179	TGGGCACTACTGCAGAAGCGTGGGGCTTTCACACTTGTAAAGTTTCTCAC[T/C]TATTCAAGATACTACCTTAGCCACCGTGTGTATGGCTGATGAGAAAGCGA
ref0013493	-	8935	1467541	T	0.125	ATTTTTTGGAAACAATGCTTTGTAAAATGAGATCCTGGGAGCAATGTTAG[C/T]AGACTGTAAGTTATTTGAGACTGAAATAAGCAAACAATAAAGGGAATGAC
ref0013554	-	4833	31434	G	0.5	GCTTCTCACAAAACTGTATGAATTTCTGGTATTAGGTCATCCATAAATAC[G/A]CATAAATCAGGGTACAGATTTCCACATCTCAGATTCACTGTCTTCTTGGA
ref0013566	-	12803	825830	G	0.4625	GGTTTGGTTTGTTTCCCCCTTAAAGCTCCGGCTTTTTGTGCACCATAAAA[G/T]TTATTGCTAAGTTGTTACTACCCACAGAAAATACCCTAGTCATGCTGGAT
ref0013573	+	17316	31473	C	0.27941176	TAACCAAACAAGTTATGTTCCCTCAGGACAGCAAGGGAAAAACCACGTTC[C/G]TTATTTTCAAAGTGGTAGAAGTCCTGGCTTGGGAGAGAATGTATAATCAC
ref0013573	-	17369	31474	T	0.07142857	TAGTGCATTTCTACACCAGACGTACTTGCCTTAAGCACTAAAAAATGTGC[C/T]GTGTGATTATACATTCTCTCCCAAGCCAGGACTTCTACCACTTTGAAAAT
ref0013573	-	17510	1467552	G	0.30555556	AATTTAGTTTAAGTCGGCAAAAGCCATTGAATGCAACTGCAGGGTAGTGT[G/A]AAGAACAACTACGTTTTCAGAACTTAGAAAGGATGGGGTTTGGGAGTGGG
ref0013574	+	14124	31503	C	0.16666667	TTTCTTTATCTTACTTAGATTGGAGAAGTAGAGTTGATGATTAAATAACA[T/C]TTTTCCTGATACTATTAGAAAATTATGCAGGACATCTCTTTGAGCAGAAT
ref0013574	-	62587	31524	G	0.06410256	TCTGTTGCTATGGTCATTATTTAGGACAGCAGTTAACAATGCAGTGGCCC[A/G]TTCTTTTCACTCTGTACAGATGATGATGTGGGACATATGCAACATAAATA
ref0013575	+	38249	31537	G	0.13888889	AGCTAATAAATAATATCTCTGTCTTCCAAATAAGATTAAAGTTATTGTAT[G/C]ATAGACAAGAATGAGAAAAAGGCAAACAATACTTCCAAATATACATCAGA
ref0013591	-	21742	825933	G	0.33333333	CACTCCTCCCTGGACTCTGCAGTGCTACTGGATAAACACATACACACCTG[G/C]GCAGGCCAGTGGTCCTCAAAGGCAGGGCTTCTAACTCACCTGAGGACAGA
ref0013592	-	35743	31612	A	0.12857143	TTTGTTCCTGCTGCAGCACTAAAATTTGACATCTCTGATTCTTCTCAAGC[A/C]AGGGTTGCTACAATCTTTTCAGCAGCTTCTCCATGGTGCTGCCACAAATA
ref0013729	-	751	31800	A	0.09459459	AAAGATAGACATAGTCAACTAAAATTACTTTTTTAATACCTCATGTCAAA[G/A]CTACACCATGAACAAAGTAAAAATGACATAATATTTGCTACATTGTAACA
ref0013729	-	16378	826066	G	0.36111111	ATCACTGCAGTAGATATGAACTCCTACCTGGAAGTCTCTGGAAGTCTGCT[G/A]CCTTAGATCCTGAGACACCCAGATCTTCTAGTTTTCCTTTTATCTCTATT
ref0013729	-	26428	826068	A	0.125	TGAAAGCTTTACTAGAGGTTTCTTACAAGTTCTGAAGAAAACTGGGTTAA[G/A]AAGCAGACACAGTCACAATCAGACATGCATATTTTATGGTGACGTCTCAA
ref0013729	-	37127	826076	A	0.18571429	TGATTTCACTGCAGGAGCTCCTATCATCAGGAGGGAAATGAGTCCTGGGA[A/G]CTGCTGACATGGTTCTTATCTGACATAACCTACTGATGATGTGTCGTGGG
ref0013774	+	6506	826149	A	0.48648649	GCACACACATTAAAAGAAAAATGTTCACCAAGGCCCCCAAGGTTCTCCCT[G/A]GATGGGCCACAATATCCCTTTTGGTCTCATGTCTATAAAAGCATCCCAGG
ref0013803	-	2565	32011	T	0.1097561	CACGCAGAGGTGCCAGGTGTGTTCTTGTCCTTGGGGACTCAGGAGTTGAG[T/C]TGGATTATTCATGCAGTGGAAGATTACCTTATAACATGTTACAGCAAGAA
ref0013835	-	12108	32074	A	0.32432432	CAGCTCTCTGCTAGCTGCAGTCCTGCACACCCAAGTATATCAGAAATTTC[C/A]CTAGTGTACAGGCCCTGTCTAAACTTTTCCAAGACCTCCAGGACGTGTGG
ref0013837	-	19137	32117	T	0.22857143	TGAAGATACAGGTGTGATCTGCAGTAGGGGTGGGTGCAGGGAGCGGGGGC[T/G]GAAGAGACCACCTGTCTTACAGTCACTGCTGCCCAGTCTGGGCTCTTTCT
ref0013837	-	30587	826320	G	0.16666667	GCAGGGGGGGTCTGTCACACCCTCCTGAGTCTTGCCCTGCAGGTACTACC[T/G]TAGGTCTCTGTAGAACACTAGAAACCAATTCCCCATGCATATCACTGAGT
ref0013863	-	38323	826391	G	0.45945946	GGTTGGAGTCTAGTGTCTTCTATCCTTATTTAGCAATGGTTATTAGAGTG[A/G]AAGCTCCCTGGAGCGTGAGGCTGTGGTCACACTGTAACTCAGACTCTTCT
ref0013864	-	41428	32242	A	0.05714286	GAACTAATACGAATGTTAGACATTATACCTGTGGCCACTCATATTCACTG[A/T]AAGAGAGAACACCCAAGGCCATGAGAGTACCCTTCTTTGAGTCCAGAGGT
ref0013864	-	53755	32250	G	0.09722222	ATTTCTTGACAATTTGGGAAAATTGCGGGGATCTAATGTAGGGTTAACTC[A/G]TATCAATTTACAAAGCCTAGGTCGAGTAGAAATGAAATTCTAGAAGATGT
ref0013865	-	45232	32261	T	0.31428571	TCACAGTTGAGTCCTGAAGTTAAGGAGGGCAATGCACACTCTGCCCATTT[C/T]CAGGGAGAAAATGCTTGGTGGCCAGTTAGACCATCAGGCAAGGAACAACA
ref0013889	-	1790	32310	T	0.1375	AGTAAATCCTCAATAAATGGCAATAGAATTACAAACTGAAACCATAATCT[T/C]TTGTGCAAAGATACTGTTTTACAAGTTCTACTAAGAATCCCAATGAGCAT
ref0013889	+	1899	32309	C	0.078125	TTTCCCTAGCCATTCCCCCTGCAGATTCCTCTCCATGGATCCCACAGAGT[T/C]AGGTTTGACTCTGTCCTCCACTGGGAAGATCATTGTCACCTGCAAGCAGA
ref0014004	-	6832	32419	G	0.12121212	CTGCAGGGTTTGACTGCTTTTGCAGGCATCAGATAAAGAAGATTCTTCCA[G/A]AATCTTGAGTTATAAGACAGAGACTTATCTGCCTTCCATTTCAGAACTCT
ref0014111	-	6558	32449	T	0.33783784	TAGAAACTAAGCACCCAGTTCATGCTTGATTTTTCTGCAGCTCTTGAATT[C/T]GGTGATCTGGACGATAGCTTCTTCTCTTTCCCCTCTGCCCTGGTTAGTTT
ref0014111	-	16146	32435	G	0.07692308	AGGGTTTGTTAATATCTGAGAAAGTGCTTAGCAAGGCCTGGTATGTGGCA[A/G]CTCTCCATAAGTGGAAGACCCAATGATGATCTTCTTGACTGCCATCCAGG
ref0014134	+	8548	826627	C	0.08108108	CAGTGTCAGGCTGTGAAAAGTGCTCTGGGCTTGGGGAACTGGTAACTGCA[C/T]TGGGATCTCTATTTTCTTCCTCCTGGGTTCGGCAAAACATCAGGTATTAA
ref0014136	-	5543	32534	T	0.12121212	GACAAGGTCCTCATCCATGGAGAAGCTTCCACAGCACTCTCCTCACCCAC[C/T]TCCATTCCCCCAGGGCAGGGGCACACTCCCCAGGAAGCAGCCAGGGGGAG
ref0014238	-	12248	826696	C	0.08333333	ACCCCTGGGATCCCACAGTCTTGGAGAACCCTGTCCCCCAAAAAGGGTCC[T/C]TCCACACGATGTTTCTCTGAAGACTGTGAGGAATCAAGGACTGAAGGGGA
ref0014248	-	183	32649	T	0.18918919	TTTGTCCAATGGTGACAGTATTTTATTCTCTGCAATATACCATTGAAAAT[C/T]GTCAAAAGTGCTATTTCAGTAAGAATCTAAGTTACAGGAAAGTGGGCATA
ref0014252	-	4672	826725	T	0.07352941	CTCCTCTGACTGCTTCTGACCTTTTGCTGAAGGGTAAGCATGATCCTGGA[T/C]TCAGACTTCCTTCTTCCTCATCTTGGCAAACTGGTCCTCATCTGGTATCA
ref0014252	-	4739	826725	G	0.07352941	GATTTATAATCCTAATTGCCAGTGCTGAATGCCCCATTATTTAAATCACC[G/A]CCTCCTGCCATTATTACTCCTCTGACTGCTTCTGACCTTTTGCTGAAGGG
ref0014276	+	25204	32677	G	0.06410256	TTAAGGCTCTGCCGTGAAATGAAATAAGGAACAGAAGAGGGGCCTGCAGA[C/G]ACAGAGGCCACTTTGTGGCAAAGGCCGCCTCCAGGTGCCAAACGCCAGAC
ref0014278	-	8673	32700	C	0.10606061	ATTTTTAATCTTTTAAAATCCCAGTTTCACCTTCTGTACTATCTACTTTG[C/T]CAGGCCATTATGAAGATTAGATGAAATGTTCCATGCAAAGTGACTGGAAT
ref0014281	+	2364	826791	T	0.05882353	ACTCATCTAATCATGATTCCTTCTTTATATCTGGCTGCAGAAAATATTTT[G/T]GCTACTCTCTAGGTTGCTCTTATAAATGCTGTCCTGTAAATAGTTGAAAT
ref0014295	-	52656	826821	A	0.2	GGTAGGCTCCAGCTTTAGTTGCTGATTCTTTGGTTCAAGCTGAGTCCAGC[A/G]ATACGCAAAGAACTGACAAAAGCCAGCAAAGGACTGGCAGTCACCATGGG
ref0014298	+	1110	32770	G	0.25	GCTGGTCAGCCTGGAGAGAGCCACCAGCCGCAGGCCAGCTCTACAGCCCC[G/A]TCCTCCAGCACCGCGCCGAGGGCTTCCTGCTCGAAGGCTGGGGGCAGGGG
ref0014298	-	22895	826857	A	0.41176471	ACAAACACGTGGATACATCTCTGAGAAAGGATTCCATTTCAGGAACCAGT[A/G]AAAAATAACCATACTGTGCATCCGACTAGACATGGTAATAAAAGGGAAAT
ref0014298	+	30999	826860	T	0.11842105	AAAATGTACCCGTTAGAGAGTGAAGTCAGTGCACAGGTCTCGGCTTCTGG[C/T]CATCACATCATTGTAGAGTCACTGGTAAAGAAAGTGGTCTTTCCTCATAA
ref0014298	-	44425	32788	A	0.24242424	CTCTGCAGGATGTCAGACATCCTAATGATGAATTTCAGGAGAGACATCAC[A/G]TGGGAGGGAGGGAACTAGTAATTCAAGAATGTTCCAGCAGCCAAGGCTGG
ref0014298	-	55198	32793	G	0.38888889	CCCTCCTGCCCAGGACACCAGGGCCAGTTATGATGCTGCAGGTTCAGATG[A/G]ATGTGTTTATCTCTCGGTGACCTGGAAAAATGAAAACCTTCGTTGCCTGT
ref0014300	-	31604	32826	A	0.12195122	AGGAGGAAGAATGCTCCTGCAGGGCCAGAGTTGCCTGGCCTTCTCTGTTG[A/G]TTGGAATTTGCACATGTAGAAAGGTCCCAGGGCAAAATTTGTGGCACTCC
ref0014300	-	53241	32832	G	0.16666667	AACTTAGTTTTTGAGAGGAACCTAAAATGATCTCTTTAAGTGATTCTACA[G/A]TAGGAAATACGTGCGTGCCCCCATCCTCATTCCCTTGTTGCTCCCAGCCC
ref0014372	+	5088	32855	A	0.41176471	GCTTTCTCCAACATTTTGCCTCATATTCTTAACAGCTCTCAGCTGCTGGC[A/T]TTGGTTCAACACCGACAGCGGTACAGCCAGCATCTCTGTGGGTCTCCTGG
ref0014374	-	8528	32870	A	0.05263158	TGCACCTTTATGGGGTCAGAGCTTTCCCTGAGGGTTATCATCAGATTTGG[G/A]AAGCGATCCTATGGACTACTTAGGAAAGGCGTTTTCCTTACTCTCAAACC
ref0014430	+	313	32887	A	0.31428571	TTAAAGCAGGGGAGTAAAGTGCTCAAGTCAGAATTTTAAAAATGTTATTC[A/G]ACTGGAGTATAGATTGCCAGCATCTATATCTAAAGACCAGAGGCTGGGAA
ref0014431	-	14588	32894	G	0.08333333	ACACAGAGGTTAGCTACCTTTTGGTAATGTGGTCTGGAGAAATTTAAGGA[G/T]TAGAGACCAAGAGTCTAGGGGATCATGGCTGGTAGCACAAGAGCATGAGT
ref0014457	-	2713	32930	A	0.18571429	TGCATAATATAGAGGGTGGGGCCATGTACCTCAATTCAGTCTAATTTTGT[G/A]TCTGAGGAGTGTAAAATTCTAAAATAAAAGGAAGGAACAATATCAGTCAC
ref0014457	-	37906	32936	A	0.25	AGAAGTTAGGAAGTTAAAGTGTATTTTTAAACCTGCTTCATGGTCCCAGC[G/A]TGGCCTGGGATCTTAGTCCAGGTGAGTGAAAGGAGAATGAGAGGAAGAGA
ref0014457	-	61676	1594145	C	0.19444444	GCATATGGAAAACACTGCAGATAATTGTGTCCAATATCCACACTGGTCTA[T/C]GAGAAAATAAAGCCCAAAGAGCTGAAGCACTTCCTTTATGTCTAGAGTAC
ref0014457	-	90469	32964	C	0.08536585	GCATTTAGTGCACTGAGTTGACTGAGTCTTGACTCTCCTGCAGAATCCAA[C/T]CCAGAATTCATTCTCGGGACTCTGTTGACAGTTCTCCAGGAAATCGCATT
ref0014510	-	40050	32975	T	0.16666667	GCTCCTTGCAGAGGCCGGGACCGGCGCTGTGTCAGAGTGGGAGGAGGCAC[T/C]GTCAGCAGCTGGAGGTGACATTATCCGGGCTCTGAGAGCACTGCAGAGGC
ref0014515	-	31909	32986	A	0.26470588	CGGTACAACTGCAGGGTAAACTGTTTTGAAAATAACTCGAGAACTGCTCA[A/G]ATTTGACTTGGCATTAGCACCCTGATCTGATCATATGCCACCTTTATTGA
ref0014533	-	24819	827079	A	0.1875	CTAACCCCAGAGCTGGCAGCGTTGCTAACTTTTGGAATTAAATAACTCTC[G/A]ATCCTGTCACCTACTTAGATGGTTGCCATCCTGTCAAAAACGGGATCCTG
ref0014536	-	8414	33049	G	0.05555556	TACATCTATAGTCAATTACCTTAAATGTCATGATGGTTCTTTTTTAAAGA[G/A]TCTCTTGCCCTTGAATGAAAACCCAAGCTCCTTGCCATGTTCTTCAAGAA
ref0014537	-	3917	33072	C	0.19444444	TGACAGAGATCAGGGGCTGCAGCTTGGCCGGTCTCTCTGCGGCGCTGGGG[C/T]AAGGCTGACCCCACTCACCCCACAGGCCTCTGTGTTCTTGGGCCCCCAAA
ref0014537	+	5423	827142	G	0.06060606	GTGGGGAAGGAGGCACCATCCACTGCAGATGTGGGGCCCCCAGAGTGGCT[G/T]GGACCCCCACCCTCTTGTTTGGGGTTGGACCCATTCCTGGCTCAGTCAAC
ref0014537	-	16560	1697651	A	0.06060606	GCATGTGGAGAAGGGAAAAGATCCTTCCCAGCTGCAGAGGAATCCAATGC[G/A]TGACAGAGAGATAGCTGTTCACAAGTTGCCCCAGCAAATCTCGTTTTCCC
ref0014537	-	23540	827134	C	0.25	GGGGAGAAGCAAGTCAATTCCGGTCGACGTGAAGCTTCTTTCTTAACAGC[T/C]GGGCTTGGAGCCAGAGTGGAAGGAGCCCAGGAGCTCAGTGGGATGATGAC
ref0014537	+	24474	1623941	C	0.46969697	TTGTCCCCGAGGGCGCTGTCCCAGGAGCAGAGTCCCACCTGCAGGGTGGA[T/C]CCCGTGTGCCCTGGGTCACAGCTGCAGGGCTGAGGCCTCTGAACCCAGAA
ref0014537	-	26344	33062	T	0.421875	CAAACTCGCTCGTGTGTGTTTCTAAGGCACACGCACTTAACTGAAAATCA[T/C]ATGAGCGGTTGTGGTCAATTCAGCGAGGCGTGTGACCCTGTCCCTGAGTA
ref0014593	+	4974	33123	G	0.078125	CACGCAGCCTGCCTTACTGCAGGAGTCTCATCCTTACATGCAGTCTGTCC[T/G]CCTCCATCCCCAGGGTTCCCCACAGCTGTGACTGAGCTGATTTGGAAACT
ref0014593	-	33227	827196	G	0.07575758	CGGCATCCGTTGCTGAGAGACCAGAGGGCCTGGGAAATGCTCAACACATC[G/A]GGCTTTGGATTGCCTCGTGGCATCCTGCAGCCTGGATGGAAGGTGCTTTG
ref0014598	-	78497	33194	G	0.08571429	TGTCTTGGTGGGACAGCATTGGAGGCAGCTGGGTTCTCTGTGGTTGAACT[A/G]GGGCTGAGATACTGGTTTGTTCCCTCCAAGTCCCCAAGGTGGGTTTCTTT
ref0014602	-	33737	33224	G	0.17142857	AAGATGTGTGAAGGATACTGACAGTGATGAAGGCTGGACACACACATGCT[A/G]CTGTCCAAGCAGGTGAAATGATAGCAGGGAAACTTTTTTTTATCATCATT
ref0014618	-	5805	33248	C	0.4875	GCCCACAGCTGCAGCGCTGTTTTCAAGTGAGGGTGGGAGTGGAGGGGAAA[A/C]GTAGGAACTGTGCTCAGAGTTGTCTTGTTCTTTTGAGCTTAGAAAGGCAT
ref0014621	-	13793	33257	A	0.078125	CTCAAACAGATGTGGGCTGTTTTAGAAAGTAAATACTGGCATAAAATGAG[G/A]TATATGTATCACCCAAAATATCGGTTGCTACTGAAATATTTGGATATGCA
ref0014621	-	17308	827294	A	0.15789474	TGCAGATCAGCTGGTAAGCAGGGCACAGAGAGACGCTGTCTACTCTCCTC[G/A]CAGGCACTCTCTTCTATCTCAGTGGGTATCTTGGATATCCCATCAGCGGC
ref0014694	-	8629	33364	G	0.39393939	CCTTCCCACCAAACCTGCAGACTGTTAGGTTCTCATCACTCTTCCAGTCC[G/T]TGCTGTGGTTTGGCCATATTTTCTATTTCATCTGCACTAAATAATCCTTG
ref0014694	-	9203	33365	A	0.39705882	AGAAGTGGTTAAATGCTAAAATCTATAGGCTGAGTTGAATTCAACTTGGA[G/A]CACCATCCCCTTTTCAAGACACCAGAGCTGCAAAGATGTGCAGTGCCAAA
ref0014694	+	13356	33357	C	0.10810811	GGTCACTCCTCTGCTTCTTTCTTCTGCAGACTACCCCTAAGGATCACTTC[T/C]ACTCCTGGAGTTTCCATCATGCACTGAAATCTGATGCTGCACCTCAGCCT
ref0014696	-	12726	33386	G	0.25	GAAGCTGGAGGACGTGACTGCAGGAGCGCATTTGGGCTCAGGCCTGCGCC[G/A]GGCGACGGGAGTGTGGCCAACAGACACGGAGCAGGGCCCAGAGTCTGGGT
ref0014696	-	16707	827424	G	0.40789474	CCAAATCTGGGGGTGGCAAAGGAGAAGCAGGGAACAGGGGTGCCTGCAGC[A/G]TGGCTTCCCGTGAGCCAGGGCCCCGGCACCCTTCCCAAGACTTCTCATCC
ref0014697	-	25304	33400	T	0.2	GGCTGTGTTCCCTCCCTGTTATTTGACCTGAGGCCAAGCTATGGTAGAGG[G/T]AATGAAGATAATGGCAATCTCCTTCAAAAGGTCCCATGCAGGCACTGCTG
ref0014723	-	18993	33454	G	0.09722222	CTTTCTGCAGTTTGCATTTGTTTTGTCCCCATATTGAAGAGATCCTTCTC[G/C]TGTTCTAGGGAGTATGCTACTGGCAATATGCACCATGTCCTAATGACTTG
ref0014724	-	9173	33467	G	0.06578947	GCCCCATACACCCCAGCCTCCAAGAGACAAGACAGAAAATCCTTTTCTCG[G/A]GTGGATCATACTGTGCAGGAGGGCAGAGTCATCAATCGTGTCCCTCTAGA
ref0014724	-	14537	827479	T	0.25675676	ATTCCCAGCTAAGACTGATCATGCTGCTTGAAAAGATGCCCCCAGGACCT[C/T]GCCCACCAGCAACCGGGAAAGGATTAGGAAACATATTTCTGGGCTGCCTA
ref0014724	-	28345	827484	C	0.05882353	TAGGGTAAAGGGTAGGGAGGAGAGGGAAGGATGTGGCTTCTACCTGCAGC[C/T]CCTGTGTGTTCCTTGAGGACAGAGGAGGATGAAGAGGGAAATGATGACCC
ref0014798	-	2169	33504	A	0.35714286	ACGGCCGCACCAAGGACATCTGCAGGGGGCTCTGCACAGCCCCCCAAGTG[A/G]CCTCGGACCAAGCTCTGGAATGCCCGGGTTCCCTCCAGCAGCCCCTCTGT
ref0014798	-	5704	33505	C	0.32352941	GACCAGAGGGGCTGCAGTGGGTGGGGTCTTGGGTGACACATGCTAGCCCC[C/T]GGGACACAGACCTGGCAGCTTAGGGGAGAAGGGGAGAGGACATGAACTTT
ref0014895	-	64763	33632	T	0.078125	CAGCTGAAATTTTATAGGAGAAAGTGCCAGAAATTTTAATTGTGCCTGTT[T/C]TTCTTTATCTTTTACTTCCTATTGCATCCTTCCATATTCGTAATACTGCA
ref0014976	-	65154	33678	G	0.14285714	CCTCTTTCTTTTCACTCTCAGAGAGTGAAAAGAGAGCCCTGCAGGCTGCC[G/A]AAGGCTGGCCTCGCAGCCTCCAGTCTGTGGGTCTCCGCTGGGCTGCCTGC
ref0014976	-	66531	33681	C	0.21875	CCCTTGGTCTGCTTGCTAGGGTCAGTGGTTTTGAGTCTGATCATCCAGGT[T/C]AGAGAGGGGGTTAAGACTGGAGAGTCTTAAGCCATCGTGCTAGGAATTGG
ref0014976	+	91766	33694	A	0.07142857	CTCAGAAGCCCAGATGGATTCCAGACCTTGATGTCCTCCCAAGGGCATCA[A/C]AGTATAATAGACCATGAGAGATAAGACCCATATCATTCAGGACCTTTCAC
ref0014976	-	91817	33695	T	0.078125	GGTGGTAGAATACGCTGCAGGAATCCTCTGACCCTGATATGTGAAGCTTC[T/G]GTGAAAGGTCCTGAATGATATGGGTCTTATCTCTCATGGTCTATTATACT
ref0014977	-	85178	33726	C	0.10294118	AATAAATATTATACACACATGCATATGTTAAGGGTCCCTGCAGAAGCATA[C/T]TGAATGATAAAATAGTTATTTGAAAAGAATGAAGGGAGTTTGGGGGCTTG
ref0014980	-	72139	33876	G	0.09375	CATTTCCTGCAGGGATAAATTTCTCTCTGTAACACAAGTGCAGGATCCTA[A/G]TGGGAAGAGGCTCTCCTACAGCTCCAGATAGGCAGACTTCAGAGGTTTGT
ref0014990	-	3189	827812	G	0.140625	TCAAGGTTGTAAGAAGGTGAAGCAAACTCCTTTTTTCAGTGAGTTATTAA[G/A]TATAATAGTAAGAACATTGCCATCTTTCCTGACTTCTGTACCTATTTATT
ref0015079	-	21442	33924	G	0.18918919	GGCCATCACACTGACTTTCTCTGGTATTAAAAGCAATCTCTTGCTGCCCC[T/G]TTCCCGGCATGGCTGAGGACTAACGGTGGCCCCTGAGACAGCACTGTGTG
ref0015087	-	1782	33961	G	0.06578947	CTTCTCTCACTGTGGCCTTGACCACGTGCCCTTTGACCCAGCAGTCCTCC[A/G]CACCCCGCTGGTGTCCTGGGGCAGGGCTCCCAGTGGGATGGGGACAGTGT
ref0015154	-	10193	827952	C	0.18918919	AAATTGAGATATCAGAATGGATATGGCCATTCACAGCGTACCTATGCACA[C/T]CAAAAAGGGACTGAAGAATTTATTTATGAAAAAAGAACTAGCAATGATGC
ref0015154	-	23962	827964	C	0.11111111	TCCACTCTCCCCCGTTGCTCTGCGGAGACTCCCCCTGGGCTGCAGGCCCT[C/T]GTGTCCTCCCCCTGCCCTCCTCCTGGGCGGCCCCCCGAGCCCCTGCGTTC
ref0015166	-	5148	34145	A	0.125	GCTGACTGACACACAGCGCTGTGGACCCCTGAGCGATGCAGGGGGAGTCA[C/A]CTGCGAAATCCCAGAGTCAGCCATCAACACAACAGGGAAGTGTCTCTTGC
ref0015180	-	13238	34157	G	0.17857143	GGCTGGCCCAGGGACGTCTTAGAAAGCCCTGGACCTGCAGCCACGGCGTC[A/G]TTCCCATGACAACCTCCCATGGCCTGCTCTGTGACACCCTTTTGAGCCTA
ref0015183	-	16403	828117	G	0.06756757	ATTTTAAACATGGTCGATACAGAGATATATTGGGCTGATTTTATTCAATA[G/A]CTCCATAGCCCTCATAGCCTAATGGTATAATTTGACAAGCACATTTGAAA
ref0015207	-	11470	828134	G	0.06578947	ATTCTTTTGTAAGATTCTACTGCTAAGTCCTCTTTTGATAAGCCGCAGGC[G/A]TGACCAGTGTAACTGAAGCTGCAAATATTTGCCAAGCAAACTGATTACAA
ref0015212	+	1015	34247	G	0.14473684	CTCCAGGACGTATGTTCATACGGGGCTATGAAAACACCTGCAGCATAATG[G/A]GGCCATCAGTCCTTCGTTGAGCAATATGTACATTTTGAATTTTGACTTTT
ref0015213	+	2926	34268	G	0.07352941	CCATGGCCAGTTCAGCACGTGCTCTGCAGCCCAGCTGACCACCTCTGCCC[G/A]CTGTCTCTCCAGGGCCACCTTGCCTGTGGTTGCATGTCCCCTGAAGGCTG
ref0015217	+	12559	34325	G	0.20731707	AAGACGTCAGAGGAAACAGCTCAGACACTGCAGAGTGCTACACAGACGTT[G/A]GAACAGCACCCTAACCATCCTTAGCTTCCTCGTCCCTGGGCACGTGCTCA
ref0015218	-	12434	828213	G	0.46969697	GAGCCCAACCTGTCACGTGGATTACCCATATCTCCTCTGTCATCCTTCAG[G/T]TAAGTTAGTTTGTCCCTGCACTCCACTTTGAAGCTTGTGTTTTAATTTGA
ref0015218	-	15902	828214	C	0.46875	GTTCATATTTGACATGTAATTGATTTTTCTTGGAGAGGAAAATATGTTTC[C/A]CTCCTTCCTTTCTTGATTGACTTTCCAAAACTCACCTTGTGAGCTGTAAA
ref0015311	-	4352	828322	T	0.06410256	GTCCATCGTGCCCACCACAGGGGCACTGCAGAGACCCTGGTTCCTGAGGC[C/T]GACCCACTGCGCCCTGTTTATTCCGTCTACCCCAGCCACTTCCGAGTCAG
ref0015315	-	4717	34481	G	0.0875	CTGAGAGCTTGGCTGCAGTGGGGGTGGTCAGGACTACTGTGTAAGGACCC[A/G]TCCAACGAGGTTGGAGGGGCCCAGGAGACAGGGCCCCTGGACAGGACCAG
ref0015315	-	22030	828332	T	0.16666667	CTCTCTCTCAGAAAATCTCATTCCTACAGTTTCCTGCAGATAAGATTCCG[C/T]TGTGCAGAATTCTCTGGAAGCAATCAGGGAAACCCCAAACTCACGTGATA
ref0015315	-	22102	828332	C	0.16666667	AATCAGGGAAACCCCAAACTCACGTGATATTTGCATCCATAAGATCAACA[C/T]TGGTGCTATGAGCAGCATTTCCCTCTTCTCCCTCTTCAGGAAGAGTTGCT
ref0015318	-	7239	34498	C	0.25	TCACCACAGAGGCCCAGAGCAGACAACTCACAAAATGGAGAACAATTATA[C/T]CAAAGAATTCTAGCATTGTTGTGTAAGGTCTAGGGGCCACAACAGATTTC
ref0015324	-	11057	828377	T	0.11538462	ATTAATTTTTTAATTATAACAGAAATTCTTAAACCTAGCCCCAAATAGAA[T/C]AGAGTCATAAACCTTTAGGTACCTGCTGCTCAATTTCACCATCAATATTT
ref0015332	+	37066	828413	T	0.21428571	TGGACGTCACTGGCATGAAGCCGCTGCAGATCCTGCCCAAGGAAGCCGAA[C/T]GCAGAAAACTGAGTCAGGGTGCTGCTGCACATCAGGGGGGCCAGAACTCC
ref0015332	-	66892	828421	T	0.07894737	TGCTGGTATGCATGAAAAACCGGAGCTGGGAGAGTCTGGGAAAAGCTGCC[T/C]CTACAGCCTGCCTGCCTTCAAACTAACCGATGAGCTCTTTCCGCTCTCCC
ref0015334	+	72351	828449	G	0.20588235	ACCCTGGGGGCTTCTTATTTTGCTGTGTGTTGTGAGGCTTCAGGGATCTC[G/A]TGGGCCTCTTGAAATGAGAAGCAATGCTTCTGTACACGTGAGATTTTTTT
ref0015334	+	82116	828456	T	0.19117647	GGAAAGCTCATGCTGTTTCTTCATGTCCTGCTGCCTCTCTAGGGATGGAG[T/A]CGATAATCCTGTAGCAGCCATTAATCTTGTTGCAGTTCGCTCTTATCCCA
ref0015335	-	74558	828473	G	0.08333333	TCATCTGGGTGAAGAGCTGCAGCAGGAATGTTGAGGGGAATGGGGGGGTT[G/A]GGGGGGGCAGAGCCAGCTGGAGAGCAGGCATCCCTCGCTGGGCTGTGCAG
ref0015336	+	51210	828494	A	0.234375	GTTCAACGAGCCCATCTGTTAAATATAGAAGAGGACAGACCTCAGCATCA[A/G]GATGTTTTGTGCCTGGGCAGCTGCCAGCAGTAGTAACAAGGTTATGTCCA
ref0015336	-	83991	34642	C	0.453125	ATTATGAAGAAAACCATACAACGGAGAATAGTCTTACCTGTGTTAAGAAC[T/C]AGGCAACAGGTAAATAAATGGAGCCCAGCATTCAAAAAATGAGTGAGAAG
ref0015377	+	1161	34687	A	0.48717949	TCATCATGAAGGTGCTGCAGAAGGAGCCCCAGGGCATCTGCCCCAACTCG[G/A]GCTGGATCCCTGGGCCTTGGGCCTCTGAAGTAGCATCCAGGCCCTTGTCT
ref0015382	-	69616	828645	G	0.14285714	TGCAGTTTTCCAGCTGCAGGGCAACCTGAGAAATGAGTGCATCAGAGGAA[G/T]GAGGGGGTGAGGTGGTAGGTGGGGGTTCACTGGGCCAGCTCTGAATCGGG
ref0015382	-	81959	34819	G	0.20833333	AGTAGGGCAGCACACACCACTGGTCTTAGGGCCTTTCTCCCGTAAAGAAT[G/T]GGGAGGGAGCAGGAAATAGGGAATAAGTCTGTTTTTCTCTGGGGGAGGGG
ref0015382	-	84692	34822	C	0.09375	TAATAGTTGATTTTCTAGTAGGAAACAGGAAATACTGACTCGGTGCTGCC[C/T]TCTAGTGTTGCTAAAGACACACATAGTCTTCTTCCACCCCACCCCCAGCC
ref0015382	-	93838	34823	C	0.34285714	AGGGGGCACCTGTTCCCTGGTGTCAGGGCTGCCAATCACTGCAGGGCCCT[C/T]TCCTGAACATGCCAGCGCTCAGGTGACAGCAGAATCAGACTGTGAATGGA
ref0015383	+	114097	828674	G	0.10606061	ATGAGAAATGTTGAAAGTGATAGACAAATGTGATGATAATGATGACTCAA[G/A]GCCTATATATATAAGCAGACTTCTGTCTACCCCATGTCTACTTCAGTTAC
ref0015383	-	131583	34844	T	0.3625	TTTTTATTCTGAAAATATTCTTTTATTTTAAATAGCTGCAGATGATTTTC[C/T]GATGTTATAGGAATTTGGACCGCCATACTGCTCTGTATTGGGTATGATAA
ref0015383	-	154653	34857	G	0.0625	GTATTGAGCACTGTATGGAGTATGCCCTAGTGGTGGGGGCCTGACTTCCA[A/G]GTCATCAGAGGCAGTGATGATTTAAAGGACAGTGATTACGTGATCAAGGC
ref0015389	-	16133	828770	A	0.19444444	AAGGAAACTGCAGACAGCAGGGCAAACCTGGGTGCACCAGCTGCATAGGC[A/G]GAAACATCTTGGTGAAAACTTGAATAGTACTTTGTTTTACAGAGATACAC
ref0015431	-	28922	35009	G	0.41025641	AACAACAAAAAGTAAATCTACCCTAACATCAAGGCTTAAACCTACTTGCA[A/G]TCTAATATTTACAAAACTCCTTTACTTGCACTCAAAATGTGCCCCCCGCT
ref0015434	+	19960	35028	G	0.078125	AAATAAGTTTAGTTCTTTAAAATAATATGCCACCAGCTCACCTCCATCAA[G/A]CAGAGTTTCCTGATGTTCTGTGATGGTGAAATCTGGTTTTCAAATACATA
ref0015480	-	3985	828835	G	0.140625	AGGTGGGGGCTGCGGGCGTCCAGGGAAGAGCCGAGGGCTTGGAGGTGGTA[G/A]GGGGATCCCCCCCGCCCACTCGATGATCCATACCGCCCCAGGCTGAGCAC
ref0015482	-	3434	35073	A	0.07894737	GTTCTTGGTGGTCTTTGGCCAGTGGGCACCATGGTGAATGTTGTAGAAAC[G/A]TAAGGATGAAGCATTGAGCTCAGTCTCTGCCCTTTGGAGACTTAGAGTTT
ref0015482	+	18718	35069	C	0.19117647	GGAACAACTATGATAAGGATAAAGGTTGATTTTAATCCCCGGGAAACCTG[C/T]AGATATTCCACAGTCTGCATTATCACCACCACCAATTTTTCCATCTCACA
ref0015501	-	319	35091	G	0.11764706	TTTACAAAAATAGATTGAAAGAGAATGTATTTTCTCCTGAGAATTATACA[A/G]AACAAGAGAATATTTATTATCTGTTGTTGGTATTTTGATCATTTTCCTTT
ref0015504	-	8661	35101	C	0.05882353	GGGGTCTCCTTCCTGGAGGATGGCTGGCACGGCGGTGCAGCCTGCAGGGG[C/T]CAGAGTGTTGCCTGGGGGTCTCTGTAACCCTGACTTGGAGCAGGGGTCTG
ref0015505	+	28088	35109	T	0.12121212	CTTCTCCAGCCCTGAGATGTAGTAGACTGTGCAGCATCTGCCAAGGACTG[T/G]CAAGAATATGCCAGGAGGTCTGGGCTTCAGGAAGGGAAGAAGGCAGAAGG
ref0015506	-	29481	35134	G	0.08823529	AGAAGACCTAAAATCAGGGATCCAGTTTTAGCTGCAGCTTGAACCTCTAT[G/A]AAGAATCAGCTCAACTTAGAGGACCAGTTTGCTGAGGATGTGTTGAAGTA
ref0015508	-	25493	35149	G	0.10606061	GTCTTGAAAGTACAGATTTCTTTTGCAGAAACCAGAATTTTGAAAGAATC[G/A]AGATTTGTGGTCCTCTGAGCCAAAGTAAAGAGAATGCAGAAGATAACCTC
ref0015534	-	6503	35164	T	0.21428571	TTATTCTGCAGAGATGTAGAGGAGGGCGGAGAGGAACATCAGTAAACACA[T/G]TAGTATGGGGAAGTACAGGCTAGTCTTGTGTGTCTAAAGGGAAGAGTGAA
ref0015543	-	11191	35186	G	0.05405405	ACAGTAGGTGCCTAATGACAATATACATAGTGGGTGCTGCAGAGGTTTAG[T/G]GAGCAGGTGCTCTTGGCAGGCAGAGGGCCTGAGGGCACCTCTGAAGGGTA
ref0015566	+	41710	828974	T	0.08333333	GAAATCCTGCAGTGATCGTGTCCTCTCAAGATTCATGACCAATAGCACAG[C/T]AGCCACTATGTTGTAATAGCCATTTCCCATGATGAAATCTTGCATAGATT
ref0015653	+	55636	35300	C	0.328125	ATACACTCTGCATGTTAATTTGACTTTCTAATCTCTTCTTGCATCTAGCC[C/G]TGCTTTCTCCATTCCTACTCTCCGTGTCTAGTTGCAGCTCTCATCTTTGG
ref0015655	-	8357	35344	C	0.05952381	GCTGGGGAGCGGCAGCCATCTCCAACCCAGGAGGCCTGGTCCTGAGGGGT[C/T]CCCAGGAGGGAGCGGGCAGGCAGGGCCAGCCCTGTGTCTGCACCCGCAGC
ref0015655	+	46721	35332	C	0.06578947	GCAGAGTTTTGCCCACCTCTCTGGACAAGCTCTGTCCACTTGTAGGGGCA[C/T]TGAGGGAAAAGTGGACACGATTCGCAGCAGCACCCGTGCTTCCTTCAGAG
ref0015655	+	54488	35336	G	0.07352941	TTCCACAGTAACCAGTGACTTTAGCCGATCTCTGGAGCACCAGATGGAGA[C/G]AGAACAATAGAATGAGGGAAGAAAAGAGAATTTTAGCAATTTTGTCATTC
ref0015657	-	54330	35359	C	0.171875	TTTCATCCCAGACTTTGTAACTGGAAGTGTGCTCCTGTGGTTCTTAAAAA[C/T]AGTGCAGAGAGGACAGATTGTAAGCAACGAGAGCCCGGAGATGCAGGCCT
ref0015659	-	49003	35380	C	0.3	TCTCCTCATCTCTCAGGCCTTCACCTTCTCTCTGACCTGCTGCAGCAACT[C/A]TTTTTTCTTGTTCTTCTCATTGCATCCTCTTTATTCCAGCCCATCTTTCA
ref0015670	-	8744	35414	A	0.09375	TCCAGCAGATGCTTCTGGACGCCGAGGAGCCACCTGCAGTTCCCGTGTCC[G/A]CTGCACTCACATGTGGAGCGTGTGTTCTGGGCTGTCTCTGGGGGTGCGGC
ref0015681	-	14629	829095	A	0.17105263	TAGAATTCATCACTCCCAGCTCCAGGATTTATGGCTGCAGGTCAGCTATG[A/G]CCCAGCAGAGCCCCACCCTTGAGCACCCACCATGCTGGGGCCTCTGTCTG
ref0015724	+	2198	829128	G	0.14473684	TCTCTCTTCCTTACAACATATTTGCAAGTCAGGTTCACTAGTTTAAAACT[G/A]CCTCCTGAGAGACAAGATGAGACAGGTCCTCAGATAGGAGGTCAGAGGTC
ref0015744	-	6917	829194	A	0.09090909	AGGGGCTACAGCCATCTTACAGGGGCTGTGGTTTGCTGCAGCCACCATCA[C/A]TGCCGGTTACATTGTTTTCTCCCGTCTTAGGTGTGACCTATTCCCACCAA
ref0015744	-	29055	829190	G	0.09722222	GCTGCAGGAAATGACATCTGCTCAGCGTTGGGTTTTGCTTGCTGTTACAG[T/G]GGAAATTTATTTTTCTGAGCAGATGCACCTCACTCCCATGCAGCCTACAT
ref0015745	+	28206	35504	C	0.39393939	GAATTGCCCACTTAAAGAACCGCTAAAGCTTTCTCCCCACTACCACCAAA[C/T]CTCTGATCGAAAAATATTACCTTCACCAACTAACCACAGTGCCTAGAGTT
ref0015784	-	48418	35590	G	0.22972973	CCACATTAGAAGCAACGATGGCAGCAGTTTAAGGCAGCCTCATAGACTAG[G/T]AGCAGTAGACAGGGGCCCAACTGTTAGGGCAAAATTCAAAAGGAGCGAGG
ref0015784	-	65079	35601	T	0.15151515	AGATCTTCTCTGATCCTCCCAACAAAAATTCCTTTTTTATTTTATAAGAC[C/T]TTATGACATGCTCTGTCTTTAGACTCCTATTACTGACTGCATTTGTATGA
ref0015786	-	13860	35623	A	0.11111111	TTTCTAGGAGTCTTCACAACTTCAACCAAGAGAAAGCATTAGCTCTCCTT[A/G]CCCTTCAACTTCCTCCAGGCTACAGGTCGGACTTGCCTGAGGAAGTTGGA
ref0015786	-	21867	35628	C	0.15151515	AAAAATATTTCTCCTATTCTTGGAAGGCAGCTCTTGTTACCCTGTGTATT[C/A]TTGTACACCTTTATATATCCTCCTACAGATAGCATATGCTTGTACACAGA
ref0015794	-	12395	829328	A	0.5	GGCCGAAGCCAAGAAAGCAGACTTGGGGCCCCTTGGCTCAACACCTTTAA[G/A]GCTGGTTACGAGTCCAGGATGTTTTTCTCCAGGGCCTGGGGAGCCCCTGA
ref0015797	+	30336	35695	A	0.08333333	TTCTCTTTCACCCTGCAGAGCGCACCCAGGAAACAGTCTGGGCCAGCAGC[G/A]CCCCTGTGGACTGTCCCGGTGGCTGCACTGATTCCCATGCCCGTCTTCAT
ref0015797	-	52296	1750697	G	0.275	GGGAGCTGGGGAGAGAAGGGGAGAAGGGGCTGGTGAAAGAAGACCTGGCA[G/A]GCCCAGCCTCCCTCACTGGCCAGGAGAGCAGCATCCAGTGCCAAGGATGC
ref0015797	+	57147	829353	T	0.40625	TTCCCAAGACCAGGAGTTCTCAGCTGGATACACCAATTAGGCCAGCTGAA[G/T]GTGAGGCCCTGGTGGGCTCCATGGGACATGGGTCACAAACCTGGGTGGAG
ref0015801	-	24676	829376	A	0.10606061	GACCCCAATAATGAGACGTGGGAAAAGGTAAAAGTTGTCAATTAACAGCA[C/A]ACACTGATGAAATTTTTACAGAAGAGTCCTGTTTTATGGTTTGGATGAAT
ref0015838	-	20978	829448	A	0.07142857	GACATCATTTCCCCTGCCGCTCACCACTGCAGCAGTGGGGGCCCTCCGGG[A/C]TTCAGCCCCGGGTAAATCTGTTCCAGGCTAGGGCTCCCCAGGCTGGCCTG
ref0015868	+	465	35908	G	0.0875	TGGTTCTTCACTGAGTGAGGTGGTAGGAGAGATTGGTGACTGCAGGACTC[G/A]AGAACTCTGTTTTCCTGTCCCCAGAAAGAGTTTATATTCTTCCTAAGGAG
ref0015890	-	19021	829580	T	0.05882353	GAGGGCGGGGAGAGGAGGCGGCCAAGCAGGGATTGGGCAGCAGATCAGGA[C/T]TGATGGGTCGGCAGAAGGGGGCCCCAGAGATGGGCCCCGAGCTTGAAGGG
ref0015929	-	51990	35963	A	0.5	CTTCTATATTTTTTAAAGCAACACCTTCCATATTGCACTGCAGTTATTGT[C/A]CTTACACATCATTCTTACACACAAAAAAGGATCATGCAGTTATCTATACT
ref0015933	-	4746	829659	G	0.10606061	GGACCAAGGAACGCAGCTGTGTCCAATTGCTCGGAGTGTTTGCTAAAAAC[T/G]TTGAAAAGGAAACATCTGCTTATACTATATTTTTCTTTCTTTTTTTCCTT
ref0015935	-	59301	36042	G	0.15625	GGCTTCGTTAGCTCCCCTGTGCTCTGCAATTCCTCTGCTGTTAAATTGCC[A/G]TTGTCAATATATCGTTTTATAACTAGCACGGTGTGTCATTATCCCTTTCA
ref0015935	+	80096	829724	G	0.13636364	ATGTAACTTTGCAATCTAAACACAACCCCCTCGCCCCCAAAATTAGTATA[G/A]CATCTCTCTGGCTTAGGCCTTTTTTATCCTAACATGAGGTCTTTAGCCTT
ref0015950	-	1794	829733	G	0.07352941	CCGTTCTCGGGTCTTTGCTCTGTTGCCTTATTTTACTTCTCACCATTTTG[G/A]TCCTCCTATGTGAGCTGCTTCTCTGGCTCTCAATTCTCACGGCTGAGAGT
ref0016057	+	29145	36191	G	0.07575758	ATATAGGGTGAGTCAGAAGCAAAAGCAGTGTAAAGTATGGCCTGGAATAA[A/G]GAGCTAGCATGAATTGCTGGTTTTAGATTTGGCCAAAATTAGAGACTCAA
ref0016059	-	27837	1750738	C	0.31818182	GGTGCTCAGCAATTTTTACTGTCTTGTTGCTAGGAGATGAGGACTTCCCC[C/T]GAAATCGCCAGTGATGGGTCCCTTGAAGAGCTGCTGGGCTCTGCCCTCTG
ref0016059	-	27903	1750738	T	0.31818182	CTGCAGTGTTTAGATGCTTTGTGTTCTGAACACACTGACTGATTAGTTAA[T/C]CTGCAGCTGCTTCTGGGTGCTCAGCAATTTTTACTGTCTTGTTGCTAGGA
ref0016081	-	291	36259	T	0.07894737	CACACATTAGAACCTTTTGTTATATAACCTGCAGCTGTCAGTCAAGACCA[C/T]CAATCAACAATCTCTTGGATTATGCAAATAACCTTGCCTTAGAAACTCTG
ref0016092	-	6265	36282	C	0.32352941	ACCCATCCACCCACTGGTCCATATGGTTGGTTTTGCTGAGTCACTAAAGC[G/C]GGAGGGATGACACCTAGCACTCTTCTTTTCCCTAGTTCTTCTGCTTATTG
ref0016096	+	9518	829936	T	0.125	CTGGGTGGCAGTCTAATATCGTTTCAATGGGAAACACCAATGGCTGATCA[T/A]GAACCAATAGCCATTGATCTAAAATGGATTACCTTTCTGCAGAGCCCAAG
ref0016158	-	22658	36345	A	0.4875	AGGTCACCATCCCTTTGGCAATTGACAAGGAGAGTGACTTAGGTGGCAGC[C/A]GTGATGCACTGATACTTTTATGCAGACCTTCCTCATGTATTTGTAACTAA
ref0016162	-	9463	829982	G	0.25	TCCTTGACTGTGAGATCCCCGAGGACCCTCCCCTGCCTGCCGCGTGTACC[G/A]AGGTATCCCGGCGGCTGGGGGGCAGCAGGCACTCGATCCTTTAGGCGCCC
ref0016162	-	25269	829979	C	0.07142857	CCCTGTCTTTATGCCTGAAATTTAAGGATGATTTCTGCAAGGAGAGACTG[C/T]TGAGGCCAAGAGAGGACTCTGGGGAGAAACATGAAAGGGCATGATGCGCT
ref0016162	-	39376	36377	C	0.25	AGAATCGAATGACAGACAAATCCTTTTCTCGCGTGTCTTATTTTTCCTCC[T/C]GTAATTCTAGGTAAAAGCCCCATCCGATGGCTGATTTGCCTAGATTTTAG
ref0016163	-	16459	829985	C	0.37878788	GAGAAGATAAAGAGACCAGAAGGTAGGCGGATGGATGTACACGCCCGAAT[A/C]CAAATTCGCACATCACCCATCAATTCTCCGAGGCAACTCTCGCAATTGCG
ref0016165	-	31549	36392	T	0.1025641	TCCTACTAAAAGCCTTTTGTCCTGCAGCGTGTACACCCCTGGGCAGCCTG[T/C]GGAATGGCTGGCGGAGCACCGACAGCTCAGTTCTGAGCACCTGAGGAGCA
ref0016171	-	37763	36435	C	0.18181818	GGCACTGCAGGTGCCCACCCCAGAGTTCTCTCAGCCCCTCAGCACCTGGA[C/T]ACACCGCTTTAGTGCCCTCAAGGGGCAGAGCTGAGAACAGGCTCCAGGCC
ref0016171	-	52602	36444	G	0.2	CCCCTAGCGGTTATCGCCCACCCCAGTCTCCTAGGTCCCCACCTTCACGT[G/A]CTCTACTCTTCACACACAAAGAATTTTATCTTCCCTCCCTGACTGAGGGA
ref0016221	-	11160	1750747	C	0.47142857	ACAGGGCAGTAGCTTTAGAATAAAGGAACATATCTGGCACAAAAGAAAAG[C/T]AATAAACACCAGCAGTGAACAATGTTACTGATCTTCCAAACCACTTATAA
ref0016231	+	1918	830080	C	0.15151515	AAAATCTCTCTCATAACCTCACAGATCTCAAATAAAAAAAATATCTAAGT[T/C]GCAGGCCTACTGCCCAGTGGCTGAATAGGATCACTATAATATGGTCACAA
ref0016231	-	39089	830084	T	0.24285714	TCACTCAACAGAAAGAAATGAAGACCTAAAATTAAAACCCAATTCAGTTA[T/G]TGTTGGTTGAACAACTCACAGCAGAAAGACTGGGCTAGGGAATGGCTGAA
ref0016231	+	57956	1636239	A	0.1875	ACGGTTGGTCATTATTCTGCCAAATATAGGCAAGCAGAGAATAAGCAGAG[A/G]GCAAGGCTGGCTCAGTGGACTCGGGACTCCCTGAGATCACCGGGGAAAGA
ref0016231	-	61788	830090	T	0.14864865	CTCATCTGAAGGGTAACGAGGAATGTGACAGGCAGCGTCCTTGTGTCATA[T/C]TCTCAGGAGGGGAGACAGTCAGTGACATATAAGTGTCTGCAGGTCTGACT
ref0016232	-	21259	830100	T	0.4125	AAGCAGAAACCTCATTTTAAATTGAGTCAGGAGTACAGAAAGGGGAACTC[C/T]CACAACCTACCAACAGGTAGAGACTCAACAGGAAGAGACAGCTTTGCATC
ref0016232	+	32017	36508	C	0.15789474	GCAGCGGAGTTGATCGCCAACTCACTCGCCACTGCAGGCGACGGCCTGAT[C/T]GAGCTGCGCAAGCTGGAGGCCGCGGAAGACATCGCGTACCAGCTGTCACG
ref0016235	+	33785	36580	T	0.05128205	GACAAGACTGCAGTTACAATCCTGAGATGATGTCAGTGGGCAACTGGGCA[T/C]GGTGACATACATACAGAAAAAGTCTAGGTGTAAATGAGCAATTGAAGTGC
ref0016246	+	5759	830183	T	0.07352941	CATCGGTCTGGAAACACTGGCCTCTTAATGCCTCAAGTTTCCGTCTGAAC[G/T]TCTAGGTCCTGTGTGATCATGTTTCCCCATTATTATTTAGCATGAAAATT
ref0016292	-	47803	36656	C	0.18571429	TGGGGGCACTGAGTGTAGCATTGCATGCTGGGATCTTCTGAAGGAGGTCA[T/C]CATTATCTTCATTACCTCCACCATAGTCTGGCCCAGGTAAATAGTAGGGA
ref0016319	-	11569	830231	G	0.20833333	GGGTGTGATGAAAGAAGGAGCAGCTCCCTGGGTCCTCTGGGCAGGAGAAG[G/A]GGATTCGGCAACTGGCCACTTCCAGAGACTACACTCCCCAGGTTTGGAGG
ref0016319	+	26898	36670	A	0.44285714	GGCTCTGGGGTCACTTTTAAGTCGAGTGAGAGTTTAAACCTCAATTCTCC[A/T]CCAGGGATCTCTGGCTCTGGAGCCCTCACCTGGCGTCCCCCTGCCCTTCC
ref0016323	-	44082	36746	T	0.22058824	ACAGACGCGAGTGGGGCCAGGCTGCTCCTGTGGGAGATGCTTGCTGACCG[C/T]TGGGGGCGCAGAGGGGCCCCCCAGGTGCTGTGGTCAGTCACCCAGGGTCA
ref0016323	-	45480	36750	G	0.11764706	AGTGCCGTGGGGCATTTTATAACCTGCAGTTTACAGCAGCAGAACGTGGA[G/A]AGGCAGTAACATGGCTCTGGGCGGACTTCACTCTGGGAAGGGCCCTCACA
ref0016324	+	33521	36778	A	0.19444444	TACCTGAGGGCTGAGCCCGTCGTCTGAGGTCTAGGCAGAACTGCCCCCTC[A/G]TCTTCCCCTAATGCCCAAGTTTCAAAAGGCTAAAAACAGCAGTAGGTTTT
ref0016324	-	60591	830337	T	0.07142857	CTAACAACTACCTGAAAACGCCAAGACTATAAAATAGAGCATCTCTTATC[C/T]CCATCTCACATAGTGACAATCAAATTAAACGAATTCTTTGCATCGAAAAC
ref0016326	+	1109	1726076	A	0.09722222	TATTGCTGAATGAAGTTCTGACTAAAGTCACACTGCAGTAGTATTTGTGG[G/A]TAAAATTCCTATATAACCTCCTGCATTTCAGGAGAATAATGCAAATTATT
ref0016326	-	1504	36799	G	0.08823529	TGAGAGGCTCTCGCTCTGTATTTAAAGGGCCCAAGAACTGCAGGAAGACA[G/A]TGTTCCTGACTCTCCTAAGTGGCATGTATGAAGAGATATCTGATTTAGCA
ref0016326	-	10490	36797	T	0.35135135	GATTATTAGCTGTGGTTACCCATACATCTGCAGTTGGAGCCCAGTCACAA[C/T]GAATGGTATGGAGGAAGAGATGGTCTTTCCTAAATGAGCCCTGTTGTGAG
ref0016346	-	8672	830383	G	0.05405405	CCGAGCCCTAGGTGTCATTTGCCCTGAGAAGACAGAGACATTTAGAAAAG[G/A]ATTGGGAAGCTTCTGTGAAATTGGCTACAGTATATTTGGTGGGAAAAGAG
ref0016381	-	29695	36879	G	0.07894737	TTAAAATGTAGTTGAATAAATCACGAGAGGGTGGATCTGCAGACATAGAC[T/G]AGCAAGGGAGCAAGTGTCTCATGGGCTCAGAACACAGACCTAAGGGTTCT
ref0016381	-	32868	36882	G	0.11428571	CAATGGCCTATTTGAAATATTAAAAGATAAGATAAAGCTTCCAGAAAAAC[G/A]GCAAAGGCCATGTGGCAAGGAGATGTATCCTCTCTCTTCTGATACCGTTC
ref0016403	-	7721	36919	G	0.36363636	TGAAGGAAGTAAACAAGCTTAGACAAGGGCTAGCATTTTGCCATGGCTAA[A/G]GTCTCTATTATTTTTATTCCAGTTTACACTTGGGAACAGAGAGGTTACCC
ref0016438	+	1799	36994	C	0.45588235	ACAGTGACAATGTAAGTAATAAGTAACACCAAAAATAGAACTCTCTGCAT[C/T]TGAGGATTCTGTGTAAGTCCCATTAGAATGAATTCAGTTACATTCATCTT
ref0016441	+	2202	830509	G	0.36842105	TGGGCCCCACCATCTCAGAAATTGCATTTCTATCATTGGCAGGGCAGGCT[G/A]TCCAAAAGCTGATTTTTTTCCTCTCACCGGAAATCCCTGTTTTTTCTCAA
ref0016450	+	18638	37019	C	0.14285714	GGCCTCTATACCTTCTTATCAAATAATTGAGAAATATAAATTACTCACGC[C/G]TGGGACATACTCACACAGTGTTCATCTCCACATTTATAAGTAACCAAAGC
ref0016454	-	17527	37053	G	0.18055556	GGAAAACTGCAAGCCAGTCCGGGTAGCTGGAACCACTCCCACCACTGCAG[A/G]CCTGTTATTCACTCTGCCTGGAGGAGAGGCAAAGAGTACAGGCAAGCTGC
ref0016486	+	6214	37129	G	0.06410256	GCCCTGCAGGCCTCCAGGGAGTGGGGGCACTTCCTGACTCCCCCAACCGC[C/G]TCCACCTCCGAGCCTATAAACAGAAAGGACAGCTGGGCTGGGGGGGGCCC
ref0016497	-	5696	37179	G	0.125	CGTAATTAGGAGCCACTGCAGAAATTGCAATGGAGATGATGACCTGAACC[G/A]CATTAGAACCTCTCTATTGCATTCCAAAATATAAGTGAACATGGTATTGT
ref0016498	+	75348	830647	G	0.16176471	TAAGTATCCACCAAAAACCCAGCTTCCATTTCTACCACTGTAACAGAAAC[G/A]ATGGCCAAATGGCCCTCATATTTCCTAACCTCCCCTGCAGTTAGATGTGA
ref0016498	+	79954	830650	C	0.453125	TTAATAAACAAATGACATCTTCTTGGCTTCCGTACCCAGACAAGCCACCT[T/C]CCACTCCACAATCTACTCCCAGCTGCCCACCAGGGCAGACCCTGGAGGTC
ref0016503	+	34840	37221	A	0.1875	CAATATGTTTAAAGGTAAAACAACAACAACAAACTTTTAGCTGCAGCTAT[G/A]TAAACTAAATATATCAGCAAACTATAAACTAAAAAATGAATGAAATTTCA
ref0016503	-	35387	37223	G	0.10294118	CCTCTGCTTTAGCTCCATTTAAAGTTTGAAGGGGAAGTGGCCTCTAAGAA[G/A]CCTAAGCAGAGATAAAGGATAAATGCAAAGGGATATGGGGGTACTAAATC
ref0016503	+	44961	1594345	G	0.075	TCCTGTGGTCCCACCACTGGCTCAGCAACTGCAGCCTGCGGGGCAGGGAC[G/A]GGCTTGCGGGGGGGCAGCCTGTCTTCCGGAGGTGGGAGCGGGGGCCAGGG
ref0016503	+	79510	37245	A	0.05128205	TTAGTACATTAAAGAACACAGGACAGAGTATGACATTCAGGAAGGATTTT[G/A]CTATTATTGTTGGCCTTATTTCTGTCATATTCATTATTATTTAGGGAGAG
ref0016641	-	26417	37300	C	0.25641026	CCATCCGTGACTTTTTCTTTTAATTGTGGTATACTTTCTTCAAACAGAAT[C/A]TTTCCCCAGAGCATCCAAAAGTGAGAAAAGGTCAACAGCAGCTGCTGTGA
ref0016641	-	29105	37301	T	0.18181818	GTTAATCTCTTCAAGCCTAAAAACCTGTAATTCCCAAGACTTTTAAATAT[C/T]GAGAGCCTGGTGAACTAAAACAACAGTTGAACTCCAAATGAAGATTTTGA
ref0016641	+	57670	830757	G	0.39473684	GAATAAACTTTGCTCTGACTCCCCTGGTAGCTGTATTCACCTGCAGTTCA[C/G]TCCTGCCCAACCTCCCCCACTCCCTCCTATTCTGTTTCAGGTACTACATT
ref0016642	-	14475	37325	C	0.34375	CCATTCTCTGCAGGACAGGGGCTGACACCGAGCAATGGTCTTCACAGGGC[C/T]CGGAAGAGAAAGTTACCTACTGAGCTGTCATATCATGTTTACAACATTCC
ref0016644	-	13253	1683351	A	0.0625	TCTCAGAACCAGATAACTAAATAGAAAGGCTGGTTTAAAAAAAAAAAAAA[A/G]GTGTGTGTGCACATGCATGCACTGATGTTGGACTACAAAAGTAATTCATG
ref0016644	-	22974	830817	G	0.15277778	AAATACAGCCTTTTCCTCGACAATCTTGCAAGGACTAAGTCCACAGCATC[A/G]TTGGGGGGGAAGAAGAGAGAGATCGGAGTTGGGGAGGAAGGAAAGGGAGC
ref0016645	+	13085	830831	T	0.26388889	CCACTTAGCCTCTGCAGGGGTGGCTGCTTCTGTCTGAAACATGGAAGGAG[C/T]GGGCTCTGTGGACAGCCTGTAGGTCCCTGACAGCTGGGAGCTGCACCCTC
ref0016645	-	47023	37420	A	0.22368421	CTGGGGTTGTAAACTCCATCTTTCACAGAGTTGAGCTGAGGTCCACAGTG[G/A]GGACTGACCATGGGCGCCTGAGAAACAATGGTGAAGTCAGCCTTTTTTCC
ref0016682	-	2255	37503	A	0.08333333	CATTATGTCCTCACAGCTTTCTGTCTGTCCGTGCCTGTCCCCACGTCCTC[A/G]GTCTTCAGAAACACTGTCACCCAGGGATCCTCTACACACCACAGACGCTC
ref0016720	+	13533	830928	C	0.328125	ATCCATTCTGAAGATCACACCCTGGAGGAAGGCCAAGTGAGTTATGAGCA[G/C]GCTGCTTCACCTTTCCCTAATAAACGCCTGGTTATAAACAGAACTTTGAG
ref0016724	-	11905	830935	T	0.07692308	TTTGTTAAGCAGGATGAAACAGAACAAAAGTGGCTCTGAAAGTAATGTTA[T/C]AGGCATTCAGATAACGACATATGGATGTACAGCTAAAATTACCAATTAGT
ref0016724	+	12120	37540	T	0.2875	AGACCCCTGGGCCCAGACATCAGTATGGCCCTCCAACTCCGCTGCAGGAA[C/T]GGTACAGTGGTGCACCTCTGTGATGATGGAAAAGTGGAAATAACCATCAC
ref0016740	-	9594	37557	G	0.15789474	GCACCCCTGTGTGGATGGCGGCTGAGAGATCGCCACCCCTGCAGAGTCTG[G/A]CATCGCTTCTTGGATGGCCATGACAGCGGGGCTCTGTGCAAAGCCAGCCC
ref0016742	-	7080	37570	T	0.16666667	TCACCTTTATAATCAAAAGCTCTTGTTGTACACAATCTGAACAGAAAGCA[C/T]CTTGGTTCTAAGAACCAGCTAAAAAATAACATAAAGCAAATGCAATGTAC
ref0016742	-	16971	37568	A	0.22857143	ATAAGGAATATTATCTTCACATCAAGTGTCCAGGGACCTGCAGTGAGGTC[G/A]TTTCATTATTTTTCTTACAGGAACTAGTGAGCACCCCTCCCTTACAAAAA
ref0016743	-	14240	830955	T	0.06060606	TCTAATTAAAGTAAGCATCATATAATATTGTAGTTGGTATTAAACTTACA[T/C]AAATGATAAGACAGGCAATCAAAACAGCATGCCATTGAAGTCCAGTTTTA
ref0016755	-	28587	37594	G	0.08333333	CAAAGACTAAGACTCTGGTTAGCACTGCAGGGAGACAGGAGTGAACACAG[G/C]TAATTAGAAATGAGACCTTTAGTTCACACTAAATTTTCATTTATTCTCAC
ref0016757	-	55381	37624	T	0.14473684	TTAAAAGCCAAAAAGATAATCATCTGTACTACTGCAGACTCTGAGGCTCC[C/T]ATCTCTGTTTTATTTACCAATTTCTAAATTTAGGAGGAGGATTCTGTTAT
ref0016770	-	8640	37676	C	0.05405405	TGGCTGCAGGGTCACCTCCTGTTTTATTTTCTCACTCATGTTTGGTGATA[C/T]GACCTTTCATTTTACTGGGACCCTTATATCTCTCTCTCTGTGAGACCTTG
ref0016777	+	39454	37711	G	0.31081081	TTTTATAATCTGTACGGGGTCTGATGCTTAGGGATTTCTTCCTGCAGACT[G/C]AAGCTCTTCATTGGTGTCTGGAGCATAAGCTGAGTAGGACAGAGTCAGAG
ref0016777	+	39517	37711	A	0.31081081	GGTGTCTGGAGCATAAGCTGAGTAGGACAGAGTCAGAGCCTGCCATCTCA[T/A]GTGGGCTGTCCTTGTCCTGCTGTGGTTCTCCAGGGACCAGCGCAAAGATT
ref0016777	-	46574	37713	C	0.41891892	TATGGTCCAGACAGCCGTGACCCCAACACCATGCAGAGAAGCCAGCACTT[T/C]GTGACTTTCCATCTCACTTGGAGCCACAGGTGCAGCTCCATAAGGAAAGG
ref0016891	-	28975	831160	C	0.14705882	TTTCTCTGCAGTGCTTTCTGAACTGACTTGCCTGCTTTCTCTGCAGTTCC[C/T]AGATTTGCTCTTGGTGAGACGTGCTTGGGGAGCGGGGCCACGGGGGTGGA
ref0016891	-	78407	37852	G	0.05405405	TAGTAAGTGTGGGATTTTTTTTCTTTCTTTTTCTTGGTCTTAACCTGTAA[G/A]CGATTACAAGATCAAACGAGTTTCAGTTTGAGTCCTCCCTGCTTTACAGT
ref0016898	+	44346	831185	T	0.07142857	CCCAGCCCTTCTGATGGGATTCTGGGAAGACCCTTCAGAGCAGCGATTTG[T/C]AGAGACCACAGTGAAGACTTGTGCCGGGGTGGGCCGGCCGCACGGCTGCA
ref0016899	-	22647	831191	C	0.05555556	GACATACCTGTGCCTGAGGCAAACCCGAGCACAGACAGTGGCCACTGCAG[T/C]GAGAGCCCAGCGCTTTCTGCATGCCTCTCTTTCTCCTTCTCTCTCTGCGT
ref0016899	+	22717	831191	G	0.41666667	CATGCCTCTCTTTCTCCTTCTCTCTCTGCGTCCAGTTATTACCTCTCCTA[G/A]CAACATTCTATAACTGGTACTTGCCCATCTTTTGATTTTCTTGGTGGCTC
ref0016900	-	7788	37908	A	0.0625	GCTTGGTTATGTCCCTGCTCCACTCTGCACCCCAACTTCTCCACCGGCCA[G/A]ATGCAGGGAGGGTTGGTTGGGAGGGTCCCAAATGGTCATCTAGAGGCAAA
ref0016905	-	92935	37991	A	0.10294118	AGCTGCAAGCACAAGGGGACACAATTTATTCTCCTTTCCCTGAGCAGACA[A/G]CATGCAGAAATGCAAGGAAAAGCAGTATGTGTCCAAGCCGATGATGAGAG
ref0016905	-	104718	831265	C	0.16216216	TACATGTGGGAAACACGGGTATGTTAGGATCTAGACAAAAGCATCTACAA[G/C]AAACAAGAAGCATTCCTCCATGAACCCCCTGGAGACTTTTTTTTTCTGAA
ref0016964	+	15426	831322	C	0.16666667	GAATATTCAAAATTGATTTGGACCAGATCAGAGTTGCCAGCCTGCAGCGC[G/C]CAGTCTGAGGCCCCTGGGCTAGACCAGCTCTGGGAAGCCCTCCTGCTGCA
ref0016964	-	32503	1624047	G	0.38235294	TGTATCACGAGACTGGGTAGCCTGGGGGCCACGTGGGACCCACGGGGACT[G/A]CAGTGACATCTCACCCCAGGCCTTTCCCTGGAGTCACAATTACAGAGGCA
ref0016987	-	4213	831374	T	0.08108108	ACTAAAGACTACATTCCAAATCCTGTAAAACGCTGCCAGTTTGGTATAAA[C/T]GGGATGGCCAGTCCTAATAACACTCATAAATTTGAAAGGCATTTTTATTA
ref0017008	+	2614	38089	C	0.07692308	ATAGACTCCTGGGAGGACAGCCAAGCAGTCACCTTATCTACTTTTACCAG[C/T]TAGCCCAGAGAGGCTCAAGGTCACACAGGGAGGCTGGGGTGTCCCAGGCG
ref0017039	-	2839	831399	C	0.19512195	TAGGCTGCCAAAACCTGCCCCCTTTTCAAAGCCACACTCAAGTTCCCTTT[C/A]TCCGGGACCTTCCAGATCTCTTCTCCCTCCTGAGAACCAGTATAATTTCC
ref0017168	-	4653	1468458	A	0.125	ATGGCCAATAAGCCATCTATAAGCAACATGGTGTATAAGCAACATGCTGA[G/A]CTCATTTTCTTCACACAAATCTATACTTCCTCCTATATTTCATATTTTAT
ref0017176	-	5662	38242	A	0.13636364	CCAACTTCACATCACACTCAGGTGCCCTCTGCAAAGACTTCTTAGACCCT[G/A]GTGGGCACAGCACCCCAGGCCTCCTCGTTCTGATCACAGCGCCTATCACA
ref0017179	-	84774	831546	A	0.32857143	ATGTAGATGTAGAACATGCCCTGCGTTAGTACAAAGAGAAACTATGTCAG[G/A]TGGGGTTCCCACCAGTGGCTACCCCTTCCCTCCTTCCTACCTTCCCATCT
ref0017181	-	7271	38355	A	0.05263158	ATTCTTTAAAAGCCAATGCTTCCAGACCTTAGCATTCTAGCTAGTGGGGG[A/G]TCTAGAGTTGATGGTGCCAGTGAGGGTCCAGCTGCTTACTTCCTCCTCTG
ref0017181	-	55527	38346	G	0.09090909	ACAGATATGTTTTCATGTTTGCTCTTTAAAGGAGAAAACCTCCCCTCCTC[G/A]AGTTCCAGATGAATCCTGGCACCCTTTCTGCCCCCTCCTCTCTCTGCTGA
ref0017181	+	73447	831603	C	0.06944444	ACTCTTTCCCCAGCCGCGATTCTCGTCTAAAAGAGGCAGGGAAAGTCAAG[C/T]CCATCTTTCCCCGACTTGGGCCCCATCTCTGCCTCTTCGTTTGCAAACTC
ref0017181	-	73548	831604	T	0.0625	CAAAACTCTGTAGGCAATTAAATTCAGAGCAAAATAAAAATTGGGGCTGA[T/G]TTTGGAGTTCAGGAGGGAGAGCAGGGCTCAGGAGGGGGGCACGTGCCGAA
ref0017223	-	15339	38404	G	0.16176471	GGTGCAAATTGTGTCTGGAGCCAGATCGTGTAGGTGTGCTAAGGAGACCA[A/G]GAGCTTGGTCCAGAAACCCCCCTTGGCTCAACCTGGATGGTGAGAAAAAC
ref0017223	+	15457	831637	T	0.20512821	AGCATCCAGGGGTGTGGCTGCAGGTGATGAAAATGGCAGGTTTCTAATCC[C/T]TTCCTCAATTAGGAAAATATTCTTAGTAAGGAGGACAAATAAGGCTGCCA
ref0017236	-	18894	38470	A	0.21052632	CCACAGACAGTGCATTAAGCTTACAAACTCCATGGAAACTGATTGAGGAC[A/G]ATCAGCACGAAAGGACGTAGTGCTGATGAGAAGTGGGCAAAATTCTCCAG
ref0017241	-	7119	831706	T	0.07142857	TTTAAGTACTTTTAAAAGTATCAAATACTATCCCATAAAGTGGAGTGAAA[T/G]GGAAGAAAGCTATTTTCAGGTGTCTATGGATATTCTTGAAACATAGAAAG
ref0017245	-	8124	38499	A	0.109375	GGCAAGTGCTCCTGTCAGCTCCAGCCTGCAGCTCTGAACCTCCCGGAGAT[A/G]GGAGTCTGCCATACCCCCGCACTGTCCCTCATGTATCTGCCGACTGACAT
ref0017312	-	5457	38519	T	0.31428571	ATGAGTCTTTCCTCTCTCCTCATCACTTTGCACCTTCCAGAATCTGTCTG[C/T]TGTCATTGCCTGCTTGCTCGTTGTCCTTTCCCTCTGCTCCTTGGCCTTTC
ref0017315	-	11082	831730	A	0.19444444	TTTAAAGGTCTCAGTATAAAACCACCAGATTTTCTTACCAAAGTGTTTTC[A/G]CTGTTAGGCTTTTATTGATAGCAGTAGTAAGTAATCAGGTGTTTTACCAC
ref0017320	+	24182	38527	C	0.19736842	ATGTTCATTTCCCCTCTACCACATATCATGACAATTTGGCATTTTTGTCT[C/T]ACTGCCTTTTTTTCTATTTTTTTGGAGCCACCATAGCCACTGCAGCATCT
ref0017320	+	48315	831745	G	0.3030303	GCTGACCCACACCTCCGCCAGAGACTCCTGGACACTCCCGGGCAAGTCTG[A/G]GTCAGTCTTTCGTGGGGTCACTGCTCCTTTCTCCTGGGTCCTGGTGCACA
ref0017328	+	30234	38559	C	0.46875	GGGGTGGAGAAATTGTGCCACCTGCTGCTTTCAGGGTCCAGAGCCAACCC[C/T]TTCCTCCTTCCCTTGAGAAGTTCATTCCCTCCACCCTCACTGAGCTCTTC
ref0017360	-	45887	38605	C	0.06060606	ACCCGGTGAACTGGGTATTGGCTGCAGCCATATCCTCCCCCTGTGCCAAC[T/C]GCCACGCTGCCTGAGCCAGTTTCCTCCCGTGTTCCATCCCTGTCTCTAAT
ref0017363	+	38215	38648	C	0.23611111	ATCTGGGAATATTAAAGTGCACATGGAAACTCCCTGTCCATTGTCAACTT[C/T]ATGAGATGAATGTGGTTTTTCCTCTTCTTGGAAAGTTTTCAGTTTTCAAC
ref0017366	-	36992	38670	C	0.07352941	TACAGCACATGCATGTATTAATAAGGGTTAGTCTTCTCTCTTATGAAGCA[T/C]GTAAGCTTTCCCACATCTTTTCTCAGGTTGCTGGAGAAAGGAAAGGAGGT
ref0017377	-	708	38686	G	0.40909091	GGCAAATACACTGCAGTACAATTTGAAAGAATGATGGAGTCTTTATAGGA[A/G]AAAGCCATCCTCTCCATCCTGCTATATTTATTCACTGCAAAAATGGCACA
ref0017399	-	2995	1809008	C	0.25675676	GAGGGCCAGTTCAGCAGCCTGCAGCTGGTGGCCATGCAGCGGGGCGTGGC[T/C]GCTGCCATGCAGTACCTGTCCAGCTTCGCCTTCGTGCACCGCGCGCTCTC
ref0017405	-	11473	38699	C	0.36363636	CAGAATCTGCCTCCCGCCCTCCCGTTGCCCCTGCAGGAAGGTCTGCTTGT[C/T]TGGGGCTCAGCCTGTGGTTCACCTGAGCTCAGCCTCCCCGCTCGCCCGCT
ref0017411	+	37925	38728	G	0.15789474	CCATCTGGTCATGAACACATCCTTGGTACTGCAGGGAACAGGAATGAGGC[G/A]CTCTGGACTTGAGAGTTTGTATGCTTAGCTGTGTGGGAGGAGCCTAGGAT
ref0017442	-	32853	38786	C	0.34210526	AAGTCTGCATACAGGATTCTGCTGGGGAAGCCCTTCCTGCAGATACGGAT[T/C]CCCTCCAGCACCCCGTTACACCTCAGCTGGTGCAGGACCAGCTCGTGCTC
ref0017458	-	5379	832016	G	0.05714286	ACATCAAACAGTAGGGAAATGAGTGTAATATTTCAATATCTAGGCAGCAG[A/G]GGGACAAGAAGGGTAAGAAAGAAAAGGCAGGCTGCTTCTAATAAAAACCC
ref0017459	-	11645	38852	C	0.09375	AGGTTTTTAAACAGCTGTAACATAACCAAATTTGAGCTGCAGAGAGAGTA[T/C]GCTGGCTACTGGATAGAGAACTGAATTCAGCCAGGCAAGCATGGAGGTCA
ref0017461	-	1598	38869	G	0.17142857	TCGGAGAAACAAGAGTTGGATGAACTGGAAGGATCCATGCTGCAGCTGCT[G/A]TTGCGGGTGTGGCCTGGGATTCTTTGCTAAGCAGTGGTGGTGCTGCTGCT
ref0017462	-	8174	832057	G	0.14285714	AAAAGTTGAAACAGGAGTATCTGATGTCAGTAAAGTACATGTTTAGTATC[G/A]CAGGGAGCCTTTAACTTGGGCCCTTCAGGTGGGGAGGGTTGTTTACAAAA
ref0017462	-	53962	38896	T	0.15277778	AGCACGTGTTGGTTCAGGTCAAACAGCTTTTGCCAAGACCACCACATACC[C/T]AGGCCTTCTGATGGGATACAGGGTGAGTGGGAAGGAAGACTAGAAACACA
ref0017491	-	60614	38935	G	0.125	TATGAGATTGATTCCCCAAAGACCAGGTCAGTCTTTCTGCAGAGGACTCA[G/T]GGAATCCATTAGTGAAATTACTTCTCCCATTGAGAAAACAGCAAATGAAT
ref0017528	+	23961	38967	A	0.43939394	CCCAGCTCCCAGCCTCTCGACCAGGAGACCAAAGCACCAGCCCTGCAGTC[A/G]TGACCCATGCTCTGGTCCCAGGTTTGATGCTCCTAAGTATCCTGAAACAG
ref0017528	+	24013	38967	T	0.09090909	GACCCATGCTCTGGTCCCAGGTTTGATGCTCCTAAGTATCCTGAAACAGA[T/C]GGTAGTTTTCCTTCTTTGCATGAAATTTGCTAGAGGCAATTTTAGATCCT
ref0017528	-	60140	832104	G	0.09375	TCAGGCCTGACCTGCAGGGAGAAGGTGGCCTCGGAGAGGTCCCTCCTCAC[G/A]CAGTAGACCGTGAGCAGCATGGCTTGGGCCCGGGAGGGCCGGATGGACAG
ref0017528	+	60872	832106	C	0.078125	GTGGCCATGCTCTACATCAACTGCAGAGTCAACGGGCATCCTCTGAAGGC[C/G]TTCGTCGACTCGGGGGCCCAGATGACCATCATGAACCAAGTCTGTGCCGA
ref0017529	+	44363	39008	C	0.27941176	GCATCCCAGATCTGCAGGATCACACCCAGTGAGGCTTAGGGTTCGCTTCT[C/T]CTCGAGATTCCAGAGAGGATGGAGTTTGGAGGCTGCTTGCTGAGATGCTA
ref0017529	+	53915	832125	C	0.35714286	GTAGCGGCAGACACCACCCCTTGTCTTTGAAAGAAGCCTCTTGTTTCCCC[T/C]CCACCAGTGTGAGGACAGCAAGGTGGACGCCCTGGGGGAGGCCCTGCAGA
ref0017530	-	2441	1468568	G	0.24285714	TGCTATATTGAACAAAAGATGGTGCTTATCTGTTCCCTCTGGAAACCACA[G/A]TGACCAGCAGAGCAGGAGGAGAGATACAGTGGATCAAAGAGAGTAACAAA
ref0017539	-	58181	39104	C	0.17948718	TAGAATAATTTCACATCTTTTTAAGGCACTGAATTGCCCTTTAAAAATCA[C/T]AATCGGCACATTCAATAAAAATTCATATGAGCCTGCCCTTTACATGGCTG
ref0017540	+	53914	832205	G	0.25757576	GTCTCTAATGGGCCTCTGTGGCCCTCGCGCCTCTGCAGAAACCTTTACCC[G/T]GGCCTGCTGCTCTCTCGTGTGCTTTCCCCCTGGAAAGGACAAGTTGGTCT
ref0017549	-	27469	832256	A	0.45945946	CTAGAACCTGCTCTGCACATCTAAATCATAACATTGGTGGGTATTTTTAA[G/A]AATTTCGAGTTTCTTTCTCTTTGAATCTCATTGACCATTTCCTTCTCCCA
ref0017556	-	30129	39238	A	0.453125	CTGACTTTCTACTTGGCTTGAATAATTCCTATTAATCTTTAAGCTCTCAT[A/G]TCTCAGTATCATGTTACTTTCATGGAAAGTTTGCTCTGAGCTTGCAAGTG
ref0017612	-	17167	832317	A	0.32352941	GGGTCCAGGACCCTGCAGTGCCCTGCCTCAGGGAGGGCAGCGGGCCCGCT[A/G]GGTACACGGAGGCTGGCTTGCAGAGAAGGCCACATGGCACATCCCCATCC
ref0017612	-	61735	832332	A	0.43939394	AATCTTTCTTGCTTCACTCTGTGTTACATTCCTGCAGGAAGTTCGCTTGG[C/A]TTGGACCGTCCTGCCTGCCTTGCCTGCCCAGCTTCAGGTCCAGTGGGCTC
ref0017612	-	61970	39291	G	0.27941176	GTACAAAGTGTACCCTCCCAACCTATGTCAAACTCCATGACACTAAAGGA[G/A]GCGCACTGGTTCTTTTATTTCGGCCTTCAGGTGGGCCCCACATAGCCTCC
ref0017613	-	22289	39307	C	0.203125	TCATTCTGTTGACTTATTTCATTTAGATGGTAGACAGCATGCCCCAAGGG[C/T]CCTAGAGAATTTCTCTGTGGTTAGAGCTTCCTGAATGGAGAGCCAGGCCC
ref0017613	-	72670	39328	A	0.31818182	TTCAACCTGCAGGATAGAAATCTGCCACTCATAGCCTTGAACTTATCAGG[A/G]ATTACAAAGTAAAAATATTTATCTTTGAAAGTTTACTAACTTTTTCAGGC
ref0017614	-	10787	832359	T	0.15277778	GAGGTTCATCAGAAGTGATCCTAGGGAATTAAGAGAGATGGCATCACCTA[G/T]TCTCCCATCCATATTGCAGGGGAGGGCAAAGCTCAGGAATATGGCTGGCC
ref0017614	-	12345	832361	G	0.109375	CATTCATACTCTAGTATGAACTAGTTCCTTCAAGTTTGATTTCTAGAGTT[A/G]TACTTATTGGATGGAAAGAAGAGGCGTGTGTTTTGCAAGAAAATAAATAA
ref0017614	-	25564	39349	T	0.078125	AATTTGAGTCCAAGTAGTAATTAGCTTAATGAAGGCCAAAGCTGTAATTA[C/T]GACCAGCCTGGTGGTAATGCAATTTGAGATACTTTGCAAGAATTTCAGGG
ref0017614	-	47124	832370	C	0.45454545	GTTTCATCATTGTTAACTGCAATGAGCTTCTGATCCATGGGGCCTGTGTG[T/C]ACTCCTGGTCTCATCAGCTCTTTGACCCTGACATTCCAGTTACATCTTTA
ref0017614	+	49233	39355	A	0.07142857	TCTGAGTTTCTCTAAATGAGGAAAGGGGCAGCTCCTGCAGTGCCCCTCAC[G/A]TGAAACTACAAAGTGTTATAATTCAGCCTTGACCATATTTAGCCACCATT
ref0017614	-	49309	39355	C	0.22857143	GCCTTGACCATATTTAGCCACCATTTATACTGCAAGATACGAGATGGTCA[C/A]AATTTCAAAATTTGTGAAGCATCCCAAATTTAGCATTTTGCCTGAGTAAA
ref0017614	-	59109	39362	A	0.12121212	AGAACTGCAGTTTTGATGAACCCTGCTCTGAATGGACAAGAAGGTGGGAG[A/G]CAGCCAAGGTAGTCACACATGAAAATAAATCACTGCTCCTGGCTTCAAGT
ref0017614	-	79638	39373	C	0.4	TCTGTGCCTACTTAGAGCGCTTGAGTCCTGGCAAGTTGCTTTGCTGCCAA[C/T]ACCACCACCCCTAGCCTTCTTTAGACTACACACTCTTATTGCTGCCAAGT
ref0017615	-	54050	832393	A	0.18918919	TAGGTAAGTTACAATAAGGTGAGATCTTGACCCAGTAGATAATAAAGGAA[G/A]ACTATACACTGTAGCTTAGTAAGCACAACCACTTCACTTTAGGGCCACCA
ref0017617	-	29905	39406	A	0.234375	TTGGTAATGGTGCTCCCATCACAAGACATATTAATCAGTATTATGAGGTG[G/A]GGATATTCTCCACTTTTATAATCACCCAGAAAACACACTTTACAGAAGAT
ref0017662	+	1883	832429	C	0.140625	ACGCACAGGAGGCTTTTCCAGGGCACTACTAGTGTTGGGAGAGAGCAAAG[C/T]GCAGAATATGGCATTTGACACCTGTGGACTCACCAGCAGCTGAGTGCAAG
ref0017662	-	2115	39445	A	0.12857143	AAAAAGGAAACAACTTGCATTACATAAAATTAAATCATAGTTGTTAGACA[A/C]TATCACTTGTAAATTATAATGCACAAAATTACAAATGACAAAAACCAAGA
ref0017679	-	23165	39472	A	0.44736842	GAGACTGTCCTCAGCTCCCTCCTGGACCATCGCAACAGTGTCTTAATTGG[A/G]CACCCTGCCTCTCATGCACCTCCTCCAATCTGACTCCCACCTGATCTTCC
ref0017680	+	3275	39486	C	0.05405405	GCTCTGGAGCAGGGAGTGGCTGAAGAGGAAACCCGTGATGAGACCGCTGC[C/T]GCCAGGGGGAGGAAAAGGGGGCAGAGTGTAGCTGTGGCAGAGGTCCTTTC
ref0017680	-	4690	832484	G	0.10526316	CTCCCAGTAAGCGTCGCCCCTGTATTCGCGGTGCCGTGGCGCCTAGACAC[G/A]CTGGGGAGCAGTCGGTGCTGACTGCACCAGCGCCTGAAAAGCCAGTACTT
ref0017680	-	18770	832467	A	0.07575758	ATTTAAGGCCTAAAAACATCTTCAGAAAGTGAAAGTGAAGAGTGAGCAGT[A/G]TTTTGAATGTCAGGATGACAGGCGTCATCTTCTGTGGCGGTCTCTCCTTT
ref0017740	-	8017	832535	T	0.22972973	GCTCATCAGAGCTTCTTCATTTAGCTTAAAAAATGAAAATTCTTTACAGA[T/C]GCTTCTTCCTGTTTACCTACCAATATCATCTTCCTTCTATCAGATGATAG
ref0017744	+	3240	39574	C	0.16666667	GATGTGCCCTGAGCCCTCAGGGAACCAGTGGAGTCTGAGGCTGGAGTGTG[C/G]AGGGGAGAGGGGACCCCACACCTACCTCCCATTTCTTCCCCCCATTTCCT
ref0017744	+	31265	39571	G	0.14102564	AGAGGAAAATGCTTCAAGGAGAAGGGCAGGTGAGGCAGCGAGGCAGGGAG[G/A]GGGTAGCCCGCCCAGCCCCACCTGCTTGCTCAATAGCCCCTACAGGGCTT
ref0017744	-	31457	832552	C	0.44117647	GGTGAACAAGCCCCGGAGGCAGGGAAGACTATCAGGGTATCAGCCAATTT[C/T]ACTCTTGACGTGCTGGGCAGTCTTCGGGGTGAATCGCTTCGTCTCTAGTC
ref0017744	-	31497	832553	G	0.05882353	TGACAAGCACTTGACACCTGTTTTAGCTTTTAAGGCTGAGGACTAGAGAC[G/A]AAGCGATTCACCCCGAAGACTGCCCAGCACGTCAAGAGTGAAATTGGCTG
ref0017744	-	39666	39577	C	0.1025641	GGCATGGCGCTGCCACTATGAATTCCTGCAGGCGATGTCCAGATTTGAGG[C/T]AGTCCTGCTTAGGGCTGGGGTTTCCGCCCAAGCTTTTCAGCCTGGGGTGG
ref0017760	-	4801	832587	G	0.48611111	AAGATGGCCTCGCTCTGTCTCCTATAGAGACACCCCCAACTTAATTTGCA[T/G]TTTTGTATGTTAGATTTTCAAGATAGCCACCGCCCCCTTTTTTCCCTTTT
ref0017813	-	1711	39658	G	0.42105263	AGAGCAAGCGGCTCATTGGTTATGAAAGCTGCAGTCACTTCTCTGGCACC[A/G]ACCTTGGCTGTTCGTATGGTCTTGTGCGTTTGTTCCTGTGGCTTCTGTGG
ref0017842	-	1362	39670	C	0.25675676	AGAGAGTTTGATGCAGTGGCCAGTGAGCTGCAGTGTCAGGTGCAGGCCCA[T/C]GCTCCAGTCTGAAGCACAACTCAAAGATACCTTCAAAAGCTGGGCTGAGA
ref0017857	-	7881	39742	G	0.24285714	GGGTGAGCCTCAGTGCTGCTCACGCACGCCTCCTCAGGGGCGAGCCCTTC[A/G]TCCACCGTGAAGCAGGACGCCTCTCCCCCTGATGCCGCCTGTCTTCAAAG
ref0017869	+	35122	832690	C	0.21212121	ATCTCTTGCTTGGGCATGTGGCTGCCCTACAGAACATCTTAAGCTCAATA[C/T]ATCCAAACTGAGCAGAGATATCAGCCAAAATGGTGGAGTAGAAAGACGTA
ref0017884	-	38523	832730	G	0.075	TACACTCCGACAGGTACAGAAAAATTTATGGTCTGTCTGGAGGAAGGGGT[A/G]ATTAGTGTATGTGTTCTCTTAGGCGATGAGTAACCTGGATACGATCTTCA
ref0017893	-	11727	1594447	C	0.24324324	AGGGAAAATCTCTCCACCCCCACTATGGCAGGTATTAGGTCTAAAGAAAA[C/T]TCTTCTCTATCTTCAATTCCTTGGCCCGTTGAACCCCAATCCTTTTACTC
ref0017893	-	52692	39832	A	0.46153846	GAGCAGTGCATGCCTGGGACCTTTTGAGGGAGGTCACCATTATCTTCATT[A/C]CTTCCACCATAGTTTGGCCCAGGTAAATAGCGGGGAACACAACTCCACCC
ref0017909	-	13584	832800	C	0.13513514	CTCCTGACCCAAGAGTGGGGCCGCTTTTACCTTTATGGGGCTGGGTTTCT[C/A]GGACAATGAAGATAAAGAAAACCATTACCATCTACTTAGAGGCTTAGAGA
ref0017910	-	16359	39882	A	0.3974359	CTATTACTGAACAATGTCCTTTCAATTTGTTAGACTGATCTTTCTGCAGA[G/A]TGATTGTTAGTTCATCAAGGTAACCCCGTACCCTCTCTGCCCCTCTCTTT
ref0017916	-	18526	39948	A	0.07575758	AGAGCTCCCTTAGTCAATGACCTTCAGAGAGGACAGGTATCTGAGAAACC[G/A]TGTGTAAGCCAGAGACTAAGGCAGAAGAACCAGGTGGACAGCCTGACCAT
ref0017933	-	1129	40005	C	0.11428571	ATGCTTATGCAAAACACTAAAGGGTGAGCAGGAGACGGAGGCGGGACCCG[C/T]GAGTGGGAAGGCGTGGAGATGGACAGAGCAGCCTGCGGGGGGAGGACCCG
ref0017951	-	1484	40008	C	0.47297297	CTCTGGCTGAGCTCTTGCACAGTCTGATAAATCTTATACTAATAATAACC[C/T]GAAAGAAGAACATATATTAAGTTCTAAGATTATGATCAAGGAAACAAGGA
ref0017980	-	19367	832901	A	0.20588235	GATCTTTCTGCAGGAACCACTCCATATGGAAAACAATTGCAGGGTGGATA[G/A]ATTCAATAAACAGCTGCCCTTTGAGGTGGCAAAAGACACACTCTCCCTTT
ref0017982	+	6122	40067	C	0.07894737	CAAAGGGGTTGCAGTTGAATCTACAAAGTGAACAACTGTGCTTCTCTGAG[G/C]AATCCGAGCCTAAAGGTTCCATGGAGCTTAGGAGGAAATATTTGCCCCCA
ref0018098	-	2403	40248	A	0.44594595	TCCAATAGGGTTGCACAAAATTATCTGCAGGATCATGGAAATCCACTTGT[A/G]AATGAGCCCAAAATGCAATGCATTATTATACTATTCCCTTAGTCCCTTAG
ref0018103	-	6588	40278	A	0.08571429	TCTTAAAGCACACCAAAATGTTGAGATTGAGGAATACTGTTCATTTATGT[C/A]CTTTCAAAAGTGCCCTTCTGTTTTAGCCATTCCCTATCATATCTCCCAGA
ref0018103	+	21545	40266	C	0.125	GGAACTGGGATCCAAGAATCACTGCTAAGGAGCCATGAACGTGTTGAATA[C/A]GGAACCCAAACCACGTGTGTTCATACCAGACAACGTATTTGACATTATCA
ref0018103	+	28496	833059	G	0.3	TTGAGAGAAGAGTCTCCAGGCTGACGAGCATGGCCCTCCCTCTGCAGGGG[G/C]CTCTCCTCTCCCACTCTGCCCCTCTCACTTAGCCCTGGAAGCCTGGCTTT
ref0018183	-	10977	40340	A	0.05952381	AAAGATGATAAAATTCTCTAGACTCTGTTGTTAATATGCATAACTATTAT[G/A]AGTATGGTAACATAATTATGTCCAAGAACTCATTTCCTAAGCTTCTTGAA
ref0018185	+	41701	833154	C	0.265625	CTCTCGACTTTAATTGTGCTGCTCCTGCTTTCCTGAATGTTTTTGGTTTC[C/T]TGTTTAGCCCAGTGGGTTTGATTTTTAGACTTTCAGTCAACTGGGGCTGT
ref0018211	-	23491	833206	G	0.19117647	TGCCGCCGGGCCCTCCGGCTGCAGAAAGCAGGCAGCGACGCCGGCTATGC[G/C]TGCCCTGCCGTCTGACGGGGCAGCGAGAGGAACGGGCTTGCTCCTCTTTT
ref0018217	-	6412	833218	A	0.05555556	TTTACTCCACACTACCAGGAGGATATCATCTTAATGACGTGAAAAGACTG[A/G]AAGAGCTCATAGGAAGGGCTACAGTGGCGTGTGTTACTATTGCAGCTTTC
ref0018236	-	21612	40485	T	0.125	ATTACTGCAGTGGACACTAGGAAGACCATAGCCCAGCTTCACACTGTAGC[C/T]GCTGGGTGGGCAGTGGAGTCCCCTCAAGCCTGACTGTTCAGTGCTTCTGA
ref0018238	-	24774	40505	G	0.29166667	TTTTGTGCATTATTGCATGAGCAGGACTACCCCTTTCTCAACTATATTAT[G/C]TCATAATGGCTGAGCACACAGAAAACCACAGTAAATACTCTGGTCATAAG
ref0018242	-	18198	833272	A	0.12857143	TCCTCTTACTCAGGAGCTTTTGAGGTTGGACTGGGTGACTCACCCCGGGA[A/G]GAGGAGGCCGTGATGCCCGGTCCCTGGGCCCGGTTATTCTTGCGGCCTCT
ref0018242	-	25163	40534	A	0.421875	TAGGCAAAACAAGAACCTCATTCTGCAGAAGCAGACAAATCTTCACTAGC[A/G]CCAAAGCTCAGCCCTTTCAAATCCCAGCCTAATGCTCGTAAACAGTTGTC
ref0018347	-	47026	833466	G	0.23529412	GGCTGGGGTGATGCTGGGGCAGCTGCAGCTGCCCAGGACCCGCTGCGCAC[G/A]GCTCCTCTGCCGAGCGCAGGTGCTAGAAGCTGCCCAGCACGACAGCTGCT
ref0018347	-	100975	40693	G	0.0625	TGCCGCTGCAGTGGGGTGTGACCAAAAACACCTACCTTCAGGCAGGATAC[G/A]TTCCTCCTGGCTCATGGTTCATTTGAACCTGAGATCTAGATGATATCCAT
ref0018348	+	9258	833524	C	0.125	AAGGCATGCTTGACCCCTGGACCCTGCTGCAGACCTCAAGTAATAGTGAC[T/C]CCGAGAAAGAAAGACCCCCAAACCTCTTATCTGGTGAGCCAGACAGTCTT
ref0018348	-	58776	40813	C	0.06756757	CCTTAACTAAATAATGAAAGTATAAAACTATTAAGCTTTGCTTTTTCTGG[C/T]CTCTCATCAGGCTGATTTATTTTTGGAATAAGGATTGTAGTCTGACTATA
ref0018348	+	58838	40813	G	0.08108108	CTGATTTATTTTTGGAATAAGGATTGTAGTCTGACTATAAAAGGGGAGGT[A/G]GAAGGAGTGGGGAGTATGCTTCATTTTGAAAAGTTCTCGAAGCTCTGCAT
ref0018349	-	84608	40865	A	0.08333333	AGGACTTTTCTGCATGGCACCTGGATCAGGGGTATGTAGGCTACAAAAGA[G/A]CCCTCAAGAAGAATCGCTAGTTGGTTTCATTCCTGGAGACCTAGCTTATG
ref0018352	-	68505	40991	C	0.17142857	TATGCCTAAGCACTTTAAAAATGATAGCATTCACTGCATTGTAGTTGTGT[C/T]TTTCTAGCCTTACTCAGTGACATGGTGACCTGTAATGAAAATGTTCAATC
ref0018414	-	16448	833673	A	0.13513514	ATTTCTAAGAGACATTTATGCAACCTTGAATTTATGGGTACCAATAAATT[A/G]CAGCCTAAAGTCATCCATGGGAAATCTAAATAAGGTTTTCTATATACAGG
ref0018463	-	2192	833708	G	0.14102564	GGGACAGCTTCTCTGCAGGCCCACCCCTCCTGCTGACCCAGACTCACATC[A/G]CCCCTGAACCCCCAACCGTTTCTGTGACTTCTTTCAGGGAGACACACAAT
ref0018467	-	29465	41132	T	0.05882353	TCCTTCCCTTTCACATCTTCCGTTCTAGAGAAAGTAACTGCTTCTCACAG[C/T]GATTATTTCTGAGTTACCTCAAATTCTTTCAACCCTCCAACATTTATACA
ref0018469	-	12694	41149	C	0.140625	CCCATTCGGGCTGCAGGACGGATACGGAGGAGCTGGACCGACCAAAAGGA[C/A]TGCTTCAGGACCAAGGCCAAGGCCCGACAGGCCCTCTGTTGTCTCGCCAC
ref0018469	-	46866	41157	C	0.16666667	GTGGGCACGAGAGGGAAGAAGCAGATATTTGAAGAGAACAAAGAGACCCT[C/T]AAGTTCTACCTGCGAATCATACTGGGGGCCAATGTAAGTGCCTCCCTCCT
ref0018506	-	17869	833786	C	0.125	TTTCATGGTGACCTCCTCTGAGAGGGCTTATGCCACACCCAGGACTGCTG[T/C]ACTCAGAGCTCCTGACCCTGGGGCAGGCCACGGCTCACCCGTACCTCTGC
ref0018515	+	12966	41236	C	0.16666667	CAGGAAGCTCTCCGAGGCTGGCTTATAGCCTGGATGGTTCCTGAAATTCC[T/C]TGTTCTGCACCTGTGGCAGGCGTGCTCATGGTCAGGTGTGGCAGGGACCC
ref0018518	-	1368	833874	A	0.16176471	TCCAGCAGGTTTACTGCTGGCTCAGAGAGATTACTCAGGCTCAGAGAAAC[G/A]AACTAGCTAGCTAATTAGTGGTCATGATTCAGAATTGGCCTGTCTTACTT
ref0018518	-	16928	833875	T	0.40540541	TGTTTGGTTAGAAATAGGAATCAGAGTTGAGGTGCCTGGGCTTCTGCTCA[C/T]AGGCTGTGTCACAAGAGGCAAGTCTCGCACTTCCAGCAGAGACCACGAAC
ref0018639	-	13572	1697862	G	0.08823529	AAAGAAGCAACCAAGTGTCCATCAACGCGTGACTGGTGTTGGATGGTATG[A/G]TGACTGGTATGGATGCCACAGCGCATCCATGCAGAGGAACGCTGGGTCTC
ref0018641	-	9361	833955	A	0.48611111	CTGGAGTTAAGATAAAACTCCTGAGCTAAAACTAGTATCTGCAGTTCTGC[A/G]CATATGCAAGTCTTTGATCTAAAATTTGGTGAATCCTGTTAGCATATATA
ref0018665	+	7779	41411	G	0.34848485	TCCTGCAGAGTTGATGATGAACCCTCCATTAGCAGACTTGTCAGGGGAGC[A/G]TATAGGAGGGTTGGGGGAGGTACCTCTGTAGGAACTGCAAACCCTCAGCT
ref0018709	-	6470	41441	G	0.48611111	GGGCCACCATCACTGACCTCGGAGGGGAGAAAACGGGCTGCAGAGGGCAA[G/A]TGCTGCCCCAGGGCGCCCACCTCTGCTCAGTGTGGGCCAGCCAGCACCCC
ref0018709	+	10989	834002	T	0.09459459	CATTTCTCAGTCTCTCTGTGTTCAGAGGCTGGTGGTGAACCTGGAGACAC[T/C]CCCACCCACATGTCCCCAGCTTTGCTACCCGCTGCCACCTCCCTCTCCTT
ref0018709	-	55043	41434	C	0.09375	GACTCAGGTTTTGGGGACAGAGGGGGTTTCTATCCTGCAGTAGGGACCCT[C/T]GAGGGCAGGGTCTCAGCCAGCCTTGGGACTCGCTTTCACTCCAAGGCTCT
ref0018710	-	18717	41447	C	0.20833333	GGCAGCGGCTTCAGCGTCTCGACTAGACTCATCATTGACTAGCGAAGACA[T/C]GAAGGAAAAACAGTGAGCTCACGTAGCTGAAACTGTGATATGAGACCTAA
ref0018712	+	51705	41499	T	0.48484848	TTTGCCTACAGATTGATTTAATTTAAGCTTATGGGACAAAAGATCTATTC[C/T]TGTTGCATTTCTCACAGTTTTTTCAGGGAACCTCTTGCTACATTTATTCC
ref0018712	-	63442	41503	G	0.05882353	GAGCCCATTAGCAGCGCCAAGGTCACCAGGTGAAGGGGTGGGGAAGGAGG[G/A]AAGAAAGGATGAGGTCAGTTTGTCAAGCTAAGTTGATGGTCTCAGTGGGA
ref0018723	+	9654	834118	G	0.07894737	AAGGAGTTTCTAGGCTGAAAGGGGAACAGAGATCTACCGCATGTCACATG[G/A]TGTTATAACTGTCACAGGGGGAGGGTCTGAGATGAAACCTGAAAAACAAG
ref0018734	-	6691	41608	C	0.22058824	GGATACCAACCAGAAACACATACTCTCTTTCACACATACAGTCTAAGTCT[G/C]TATCAGTTTATTGTCCTTTGTTAGAGGTATGTCTCTTCTATGCATAGGTC
ref0018822	-	57056	834167	C	0.13513514	TTATTCTAAATTTGGGTCATACAGTGGCTGGCCTCATGTGTTTTAAAATC[T/C]ACAAATGGTGAAACCTAACAATAAGTCCTGATAGAACAAACTTTCATATT
ref0018823	-	33176	834177	A	0.25757576	GGCAGTCCTCCGTTTCTGCCTGACTTCAGAACTGGCGTCTGTCTATTAAA[G/A]CTTCCCCAGGGATCCCATTCCCCATCTGTTGTGATGGAGGTGGTTATTTT
ref0018823	-	43279	41666	T	0.16176471	GGGAGTGGGCAGAAATCCCTGCTAAAATGGAACTGGGATATTACACCCTG[C/T]GTGGGGTGGGCACAGGGGGTTTCTCTGCATCCCAAGTTTTTGTGACAACA
ref0018823	-	64393	41676	G	0.109375	TTAAGCCTCCACTGTGGCAGAAATAATTAGACTGGATGCTGCAGAGCGTG[C/G]AACTAAATGCATTTTATCCTGCTTTAGATTATCAGACACATTTCATGTCC
ref0018823	-	67494	41678	C	0.07894737	TGTTTCTTCTGCAGGGCAAAAGGACAAACTTGCGTAAAACTGGTTCCGAG[T/C]GGATTGCTCATGGAATGAGGGTGAAATTCAACCCCCTTGCTTTGCTTCTA
ref0018824	-	63430	834212	C	0.14705882	GGCTGCAGTGGAGGAGGGCAGAAACCAACATTCCATCCACCCCATACATC[C/T]CCCAAGGCTGGATCAACTCTCTGCTGGGGGAGAGGAGCCAAGAGGGTGGG
ref0018826	+	28940	41727	C	0.453125	CTTTACTCTAGAATGTTCTTCCATCAACTCTCTACTAGCGTCTGCTGATT[T/C]TTCCAGGCCCAGTTCAATCACCTCCACTCCCACGGGCCTGGCCCCCTGGT
ref0018826	-	33826	834243	C	0.24285714	GTCTGGGCTCGTGAAGCTGCAGTCAGTAGAGGAGCCTGGTGGGGTGCGGG[T/C]GGGAGGAGGAACTACTCTGTCCGATTCGAGCTGGGGGAAGTGCTGCTTTG
ref0018846	-	46001	1594508	G	0.42424242	ATGGAAAAGAACTTGAATATCAAGTTAAGCACTTTAATTTTATCCTATAG[A/G]TAATGGTTACATAAAGAAGGTTTCTGATGAGACAAGAGCCATGGTTAATG
ref0018847	-	37195	41828	G	0.06578947	TGGCTTCTCCAAGTTTATTAAGAACAATGAACGAGGAGGTGGAGGGATGC[G/A]GGGGACTAGGAAAAAGGAAGACAGGGATGGATGGACGGAAGTAGGGTGGA
ref0018850	+	30507	834374	G	0.37878788	CGTCGCAGACCGCAGGCTGGCGAAGAGACGCCCGGAGCTGGGCGCTGCCG[G/T]GAACAGGAAGGCAAGTCAAGGCAAGGATGCGCTTCCGGGGCTGCGGGCTG
ref0018850	-	70585	834387	G	0.18918919	ACTGGACAGCTAGAGTTGATATCCTATACTGCAGGCATTGTGCTGCTTTG[G/A]GAAACAAGAAAACCTCTGTGAGCTCAGGGTTCATGAGGGGTGATCAGGGT
ref0018855	-	19150	41901	A	0.13513514	TATGGAAGACAATACCAGCTCTCACAAGTCTGCAGGGTGATGTGAGGACA[G/A]AAATAGAACCACTTGATGACTGAGGCCTGAGAGACGGATGGAAAGGGGTG
ref0018855	+	19208	41901	C	0.17567568	ACCACTTGATGACTGAGGCCTGAGAGACGGATGGAAAGGGGTGTGTTGCA[C/T]AGGTCAGGATGGGTGAGTCAGGACTGAGGCTGCGACTAGCAGGCGATTGC
ref0018907	-	17153	834460	C	0.13235294	GGACGTGTTCCCATGTCTACGGAGGATTTTAAACCAGGAAGGGAGGCATC[C/T]AAGGGCGGAGCCAAGGCCACTTGCAGCTATTTCCCTGGTTGTCCCCGGAG
ref0018923	-	3333	834483	G	0.30882353	AAGCCGCGGCCTCGGGGCCAGGGCTCACTCTGAAGGCAGAGTTAAATCTG[A/G]GAAGAAAGCCCAGGCTGGCTCACTGGAAGGGTGTGGGCCACCTTGTCCCT
ref0018960	-	15681	42085	C	0.05882353	GTTGAGAAATCATAGCTCTATCCTTAAATATTCAAGTTGAGGTCTAACTT[T/C]ATCAAATTGATAAAAAGGAAAGAAAGAAACACAGAAAAGGCTTGGAGAGA
ref0018973	-	446	834548	G	0.33823529	TCTGTTTGCAGTTTTTTTTTTAAGCCCTTAAGAGCAAACAAAATGGTACA[G/A]GGGCACCACATCTATTGCAGTGGGATCAGCGGCCGCTAGCAGTTTTTACT
ref0019002	+	3614	42127	G	0.14705882	GAGCTCAGCCCTGCCGTCTGTCTTTACTCATTTGCGCAAAATGGCATTGG[G/A]TGGCATTTTATACAGTGCAGAAATTAGCACTTCTTACGTTAGCATGGAGC
ref0019030	-	50855	42228	C	0.11428571	TTGGGGAGCCTGAGCCAGGCCGAGAAGGACGACTGCAGCTCCTCTTCCAG[T/C]GTCCACTCGGCCGCCAGCGACGACAGGTTCCTGGGTCGCAGCTTCCTTGG
ref0019030	-	96001	42250	A	0.125	AGAACTCTGTCAACGCGGCCACTTCTAGAAACTGGGATATTGAGCACGTT[G/A]GTGTTGCAGTCTCTAGCATGTAGGAAAGCAAGAGAGAAAGGAAATGGGGG
ref0019031	+	3856	42260	G	0.125	CCCTTCCCCCCCACCCCCTTCCCATTCGCGGCTCCTCTCCTCTTAAAGTA[A/G]TTCCACGAACCCCAGAACTGGGACTTGGGAAAGGAAGGAAATGTTTGGAG
ref0019032	+	3427	42277	C	0.07692308	CACTACGTTGTTTCTTCTTATTCATATCTTTGTCATGTCTGCAGGACAGA[A/C]GCGAGCTGCCGTCCTAGCCCAGGAAAGCACGCAGCTCTTGTCAGTTTCAT
ref0019095	+	18210	834700	T	0.08333333	ACAAGCTGCTGGACTTAACCACATCCTTTGGTGGAAAGAATCACTGCAGT[C/T]CTTTTTATCTTTCTTTTCCAATCAGATAATGCTTGGTAATGAGACCCAAC
ref0019117	-	21092	42340	C	0.27142857	AGCAGGCTGTTTTCCCTTCAGCCATCTGTGCTTCCATAAACAATCTGCAG[C/T]GGTTTCTTCTGCTCATTCAAATTCTAGCAGCTGGATTCCCGTCTAAGTTC
ref0019118	-	38308	42355	A	0.26388889	GCTGAAGCACATGCTCACCAAGGGCTCACCGAGTGCCCTGAAGACGACAG[A/G]CAGGGCAGATGTGAAAGTCACGTGCTAGAGTTGAGGAGAAATTTATTTTC
ref0019118	-	38420	42356	C	0.27272727	TGTGTAAATTGTGTAAGCAGACTCGTCCCTGCCTGGAGTCTGGGCCCACA[C/T]CATGCAGAGACTGCATCTCCTGGAGAGAATGAAACCCCAAAGCCAGGCTC
ref0019119	-	4351	834744	C	0.06410256	GCAGCATACACCTCCTGAGGTAGTGTGCCCCTAGAAAAACCACACTGAGA[C/T]CTGGATCTATTGGCTTAGAAAAAATAAGGGTAGGTAGTAAAAGATACTGA
ref0019121	-	2173	42374	C	0.08333333	AGTCTATTAAGGGCCAACTGTGTCTCAACCACATTCCAGATTTATAAATA[T/C]AACTGTTTACATAATTCAAACAACACTTGCATTACATTTGCACTCTGAAA
ref0019121	-	22714	834752	C	0.07575758	ATGATTCTCTTTTTAAAAATCCTTTGTTACAGCTAAAGGGCAATGTGGAC[C/T]TCACGGGAAATCACAGCTCTCCACGTCAATCATTATATTGTGATTGCTAA
ref0019121	-	32367	42379	T	0.11538462	TTTTCCTAGTGATAAGGAGTTGAACATACCTCCCACCCACCCTCATGTAG[T/C]TTTGGGTATAATTATAATGTAAAGGACAAGATGGACTCCGAACAAGAAAT
ref0019160	-	15946	1802033	A	0.22058824	TCAGGAACCAGCGGCCCCTGGTCCTGCAGGCATCCCTCGTCACTGGCATC[G/A]CCTGTGAAGCCAGCATTCCCCGTGGAGGGAACGCGGAGCCCGCCCCTGAG
ref0019263	-	7682	42499	C	0.11764706	TCCACGAGTGTCCAGAAATCTTCCCTGGAGACCTGCTGCAGGGTTGGGGG[G/C]GCTGAGTGAGCAGGGCATGCAAGGGACTTTTTGAAGGAGGCTACCATTGT
ref0019268	-	2568	42509	C	0.27142857	CAGACCAGACAGGAAGCCCAGGTCACGGGGCTGTGAGTGGGGGCTGCAGC[T/C]GGGCGGGGGTCTGCCTTCAGGTTTGCAGTGAGTGCCCTTGCCCCAGGGGC
ref0019278	-	7498	42535	G	0.06060606	CCTGAGGCTGATGCTTTCCCTGCCCATCTGCAGAGAGACACCATGGCAAC[G/A]GTGCTGCGCATAGTAATTAGGCCTCATTCTTGTCAGGTTTACTCCTAGCT
ref0019279	+	38636	42559	T	0.12820513	AATCTCAGACATGCATCCTTTTTCTCTTTGTAAGTACCAGGAAGTACTAT[T/A]TCTTGTTGATCAGGAGTGCAAAAAATTAAAAGACAGAGTTAATATCTGTG
ref0019317	-	18551	42634	G	0.11842105	ATAGAGTGGGCCAATGGTCAAGGAATCACTGGTGACTGTGGTTTGTAGGA[A/G]AGGCTATTATGATCTTACAGTGATATCTCTTGAGGCTGGCAGACATTTGC
ref0019348	+	169373	42676	G	0.22727273	GAGGTACATAGAAGGCTTCTTGGCAGGTATTGGAGTGGGGAGAGTAGGGG[G/A]AGTCTATAAACTTTAAAATTACTGCAAAAGTCTCTGGGTTCAGGGCTACA
ref0019351	+	51220	42809	T	0.31944444	TCATTCAAGTCCTTGTATCCAGGTCTTCTGGCTGGATTTAAATGGGGCCA[C/T]TCGTCTTTCCACACTGAGTTAGGTCAGAAACCCTAAGTAGCAATGATTGG
ref0019351	+	97325	42832	G	0.12121212	CTGCAGGAGGTATTGAAAGCAGCTCTGAGCTCCAGAGCCTCACGTGTGCC[A/G]TGTTTGTGGTTGGGCTGTCGACTGTACTCTGCGGTAGCCCTTCTGGGCTT
ref0019351	+	121028	42756	G	0.17647059	TGCCTGCAGTGGTGATGGAGGACTAGACCTGAATTTTCTTGAGAAGATAA[G/A]TCAGCACAAATATGGCCCAGGAGGGCTGTGCACAGAGTGGGGAAAATAAT
ref0019351	+	124802	834972	T	0.08823529	CCTAGGCAAACATGTTCAGAACAGCCTCTCTGTGCCTTCCAGTACAAATA[G/T]GCTCCCCCTCAGGGAAGCAGAAGTTCTCTCCCTCTGAGTCGGAGGTGTGC
ref0019351	-	159572	42777	T	0.2	TGCTTGGGCACTTCCCAATTCCCTTGGGCATCTCAGAGCACACCTCTATA[C/T]GCTTAGAGGACAGGGGCTGCCCGGGAGAGGCCAGCACAGGCCTCGTGCAC
ref0019351	-	181794	834993	G	0.32857143	GAGAGGGAAGAGGACCCTCTTGCAACTGGGTCAGTTGTGTTGCTTACAAA[G/C]CAAACTGCTTGGTCCCTGGCTCCATTCTATTAGCAGACCTACGCTTATCA
ref0019353	+	93302	42926	C	0.1025641	GCTCACCATCCCTCGTAAGCATCACTCTTGCCCCTGCAGGTTCCACATAG[C/T]CTACGAGGGCGGGGCTCTGGCTTTGACTCTCTCTCTAGGCCTGGGTTTGA
ref0019353	-	102902	42840	C	0.390625	GGGGGCCGGTCTCTGAGAGCTGGCTGGCGAGGGGCCGCAGCTCTGTACCC[C/T]GCTCCCCTCCCTCACCCTTGAGTGGCCCTTCCTCTGCAGGAGGTCCTGAG
ref0019353	-	107930	42842	G	0.13513514	TCCTGCAGCCACCTTGCCCCAACCTTCCCTTCACCTCTTCAGCTTCCTGC[G/A]TTCCATTATCTTATCACGAGGAAAGTGCTGCCCCAGCAGAAGTTGAGGAC
ref0019353	-	130621	42855	A	0.2195122	CAGGGTCAGGGTCGTTTATGAGTTTGCGAAGGTGTGGAGTGGGGTACGCA[A/C]TCAGCAGAAAATGTGGAACTCCTGCTGCAGGTTAGCAGGGGCTGTGTTTG
ref0019353	-	140181	42857	G	0.10606061	CGCAGGACAAGAGGTCTCGGCCCCCGCGGACCTGCAGGACACGTGGCCGG[G/A]GTTGTGTTCGGGAGACGGGGCAGGAGTCCCGGCACCCACCGGAGACTGAC
ref0019354	-	7883	835113	C	0.11428571	GTGGCATTAGATGACTGGTCAGGGTACTATAGGGTGTTAGCTGCAGTGGG[C/T]ATCTTTGCCTAACTGATATCAGCTTGTTAGTGATATCGGGGGGCTTTTGG
ref0019355	+	142316	42955	G	0.07894737	CTCGTGTTCTGTGTTGACTTCATCATCTCTTTTCATTCTCACAACCACCC[G/A]ATACTACATATCTTATCCATTTATCTCATTCATTCACCCAACAAGGATTT
ref0019355	-	191673	835161	T	0.06410256	AAAATCATGATTGAATTAAGGAGCATTTCCCATGAGGTCCCTTCCCCAAA[C/T]AGGAGCACATTGTTGAAAAATATCAAAGAATAATTTCCCTTCCCCTCTAG
ref0019356	-	10339	835194	C	0.5	GTCCCCCTGCGGGGCACTCTGACCCTGGGCAACTCACAGTGTCTAGTCAT[T/C]ACCTTCCCCCTGGCCTCATTAGAGTAGGCACAGATGGGGACCTCAGAAAA
ref0019357	-	41435	43071	G	0.29411765	CCGTTATATTGGACCCTTGCAGCCAGAACTGCAGTTTACAGACTTATAAC[A/G]AATAAGGCCTGGAGAATTATCATGCTTTTCCATCACCAACAGACTAATAT
ref0019357	-	46898	43078	G	0.10606061	GACTTGCTGGGGTCAGTGTGAAAAGAGGCCCATAGTGGTCGGGCTGCAGG[G/T]AGTCCTGCTAGTGTTGACAGAAGGGGACAGCCCAGACTCTCCAGGGGCCT
ref0019357	-	148286	43035	A	0.08536585	CGGCACTCAGGACCTAGCTCACCTGCAGCAAAAGCCCCAGGGATCAGAGC[T/A]TCTTCTGAGGAGCTACCTAAGCTGTGGGGCGCACCTCTGAAGGACCACAA
ref0019358	-	2619	43102	C	0.09756098	GCACCCTGACACCTCCGAATCTGGGAAGTCTACTCAGACAGCTGCAGAAG[C/T]GGGGCGGTGCATTGTTCTAGCCCCAGCAGCAAGCCAGCACCCCCAGAGAC
ref0019374	-	8788	43119	C	0.29166667	CATAATAGCATGAACAGTGAGTTCTCTTTGTGAACAAAAAATGATCATCT[C/A]AGTCTAATATGGACTAGATCCTGTATTTCACAAACAGCAGTAATCCTGGT
ref0019377	-	8723	43149	G	0.05555556	TGGGTGATGATCAGCATGAAGTTTTGATTTAATGACTCCTGCAGGGCACT[A/G]AAAGGGTTGAAAGAAAAACAAGGAACTCTGAGATGAACAAGTTCTAGCTT
ref0019410	+	5846	43194	T	0.203125	CTCCTGCAGGAAACTCACGTAGCTGCGGTCAAGCAAGAGGGATGCAGGCG[C/T]CACCTGCAAAGGCCAGAGTTTAGGTATTTTAGGGTCAAGGTCGCATATCC
ref0019410	-	5907	43195	C	0.24242424	TGCACCCTGCAAGCAGGCGGGGCCTTATATTCTTAAAAGAGTTGTAAACA[C/T]ACACACAGGAGGATATGCGACCTTGACCCTAAAATACCTAAACTCTGGCC
ref0019415	-	8316	43298	T	0.27941176	TTTGACCCCTTGGTGGGCTGAACTAAGGCTGCACTGCAGAGTCAAGCCTG[C/T]AACATCTGGAGCCTCACTCGGGACAAGGAGAACAGAGAGGAGGCACACTC
ref0019415	+	40060	835382	C	0.12162162	CCTTCTAGTAAGATGAAAGTGACAGTAAAGTGAGTGATAACGATTCTTTG[T/C]ACCTCAAAAGGAGAAACTGAATTTTATGGTATATCACCCTTGTTAGTCTT
ref0019421	-	4801	835414	A	0.24242424	GTAGGACAAGCTTTCAAGCTAAGAACCCTGCAGAAGAATTATGAGGAACC[G/A]AATTCAGGAGGATGTCCAGATATTGTGCAAAATATGAAAATGCATTACAG
ref0019512	-	4795	835432	G	0.05714286	TGCAGAAGCACTGCTCAATGGAACACGATGCCTCTGCAGGGGCCTCAGGC[G/A]GAAGCCGTCCTGCTGGGAAGGTGGGAGGCGCTCTCAGGATGGGGGAGAGT
ref0019532	+	28416	43339	T	0.27272727	TATCTTGAGTTCATCTTGGTTTCCTCCTTGTCCTCCAAATCCTGTCAGTT[C/T]CTGTCATTACTTTTCCATAGAAAGTCTTACAGATCAATCATTTTTCCTAC
ref0019532	-	34315	835437	T	0.31818182	TACATAAAGGAGACAATAATTGCAGTTTAACAATGTCTTCATCATGCTTG[C/T]TCTCTCCAGAGTATACCGGTGACCTGACTGTGACAGCAGCTCTTGTCCCT
ref0019533	+	6122	43364	A	0.44871795	GTCAATTGAAGGAGTGGAGAAAACTGAGGAACTTGAAAGTCAGGCAATCC[G/A]TCTCCAGTCTTCCCACTCCCTTCTCTGGCCCGGCCCCACCACCTGCACTC
ref0019534	-	13374	835454	G	0.32352941	CAGGGGCCTGGGGATGACGGGGCAGCTCGGGGTCACCTCAGCTGAGGGCC[A/G]GCCCGGGGTGGCTTTAGTGGGGAGCGGCCTGAGCCATGTCGGGGGGCCTG
ref0019534	-	24017	835459	G	0.12121212	TCTCCCCCATGCTGTGTGCTGGCCTCCTGACTCAGAAGGCTGTATCCAGA[G/T]CACCCTTCTCCCCGCACACCCCGCCCTTCCCGGCTGGGTGCAGAGCAGGG
ref0019534	-	27091	43371	G	0.17105263	ATCTGTGAACTTTAAGTCCCCGGCTGGATGTCAGTGCTCAAAGAGCTGGG[G/T]CCCAGGAGACTGAGCATCACTGTGGCCGCAGCCCACTCCCCAGACTGCAC
ref0019535	-	32938	43389	G	0.10606061	CTGCAGATTTTCTTTTGCTCGTACATGTGTCTTCCTCTCAGCTCTGTGCC[A/G]TAATACACATGCCTCTATTAGCTTGAAATAAAGATTTCTAGAAATGAGGG
ref0019613	-	7978	43407	C	0.44594595	GGAGACATTAATGGAGTGTGTCCTGACTGGAGACATCAACAGAGTGTGTC[T/C]TTTACAGCCAGGAAGTGATATAAACACAGAGTAGAGACACGATTCTATCA
ref0019639	+	67094	43453	T	0.48571429	GTACCAAGACTCACAATTCTGCTTGCTACTGCCTCAACAAAGGTGAATCA[C/T]TGACCTTCAGGTGAAAACAGGGATCCTCAAATTCTGCTCATTTTCTGAAT
ref0019648	-	19137	43464	C	0.09722222	ACATCATACATATGCAATCACTGCCTTCTGAAACCCTGCACCTCTAAACG[C/G]TATAAACCCTCTTTCCAGGGCCACAGTTCAGTGCACTGCTATAATGAACG
ref0019652	+	19902	43497	A	0.32432432	CGAGGAGCCAGCCGCACGATGGAAGGGCAGCGAGCTGCAGGGAGCTTACA[G/A]AGGTGATTCCCAGCAGCATTCCCCGCTGATCACTCACAAGGACTAGAAAC
ref0019654	-	26605	835579	G	0.05555556	AACAAGAAAATAAGAACCTAGCAACAATCGCTGACAATTTTTTTTTCAAA[G/T]CTCTGTATGTTTTCAAATCACAATAGTCTGTTGACAACACCCCTATCTGT
ref0019737	-	12278	43565	A	0.08333333	GGGATTAATCAGATGTTCACCATCTGCTGCAGGTCCGGCAAGAGGTCTCC[G/A]TCTGAGAGACACACCTTAGAAGACAGAAAATCTACCCCACAGCAGTCTAT
ref0019737	-	12887	43567	G	0.08333333	AAGCTCCTGTGTGGTCGGCAGGGTGGAGAGCAGACGACGGCGCTCCCCGG[G/A]ATCCGGGGCCAGGATCACACCCGAAACAGGAAACCCCCGTCTGGGTTCCT
ref0019792	-	34419	835691	A	0.44285714	TCTACAGAGATTTAGCTCCCCCTAGAGACACAATCCTGTGGCTGCAGTCC[C/A]CGGGGTCGCAGGGAGTCGGACACTTTCTCCTTTCTGGGCCAACCTAGTTG
ref0019869	+	4591	43742	A	0.42307692	CTGCTATGGTATTGTATGCTAGATGCAATCAAGACTCTTCTGCAGAGCAG[A/G]AATCATTGAAAAGTGTACTGTTACCTTACAGTACCTCATGGAAAGTCCAT
ref0019869	-	10834	835783	A	0.06410256	TTCGAAAAGTGGCCAGCAGACAGGCGTGGAGAAGTTGAGTATCTCTGTTC[G/A]TGAGGTCAGAGAGTCAAGACAGCTTTTGTGCTAATTTTTTACTTATAGTT
ref0019876	-	15367	835829	A	0.05263158	CAATGCACCAGAAGTCCTAGTTGGAGTCCACACCCTAACTTCCATTTGAG[G/A]AAGAGAATCCAAAACATCACAAGTCTCAAAAGAGAATAAACAATGTGGAA
ref0019876	+	26641	43779	T	0.09722222	AATCAGCAATAGTAACAAGTTAGTCTTGGAAACATTCAAGGCCTCAGTCC[C/T]GTTTACTCCTGAGGGAAGCTTTATCTCTACCCTGCCCATGAATTTGTTAT
ref0019886	-	2331	835872	T	0.25	GGGGGAGGGTTCTGCAGTGGGGTGGGGTTCTGCTCACAGTTCTGCTGCAG[C/T]GGCCCCTGAGACTCTGACAGGAGGAACTTCCAGAAGCAGGGACCTTCTCC
ref0019888	-	13372	43841	C	0.05405405	GATAACACAATGGGACTTGTGAAGAAGGATTGTAAGAGGCTTTTCAGGAA[C/A]AACTGTAAACACACAGAAGACTAGACTGCCAGCCTCCACTGCTCTGTCTG
ref0019892	-	769	1469127	T	0.2027027	CCATTAGTCAAATGTGAATCAGTTATCCCTTGGTGTCTGGGAGATTTGTT[G/T]TGGGAACACTCTTCCTCCCTGCCCCCTGCAGATAGCAAAATTCACAGATG
ref0019912	-	17666	43887	G	0.1025641	CCTGCTAAATTCTCTGATCTGTTAACACTTCACATCCCTTATGTTCCTCT[G/A]TGCTGAGTAGCAAAGCTTCCCAATTTTCACATCCCATCTTCTTGCCACCC
ref0019924	-	15041	835935	G	0.13235294	CTTTGTGACCGGCTCTCCTCTGGGCTCTCCCCAGGCTTGCTGAGGGGCAG[T/G]GTCTCTGCTGCTTCCTTGTAGAGCTCCTCTGCATGGAAGCCTGTAGAAGA
ref0019934	-	15058	43951	T	0.12162162	TTATTTAACAGAAAGCCTTAGTAAAATTTTAGGGGGAATTCCTTTGTTTG[C/T]TTATTTTTTATGAGACGTGATGGTTGACAGAGAAGATTACTTGGAAGTTT
ref0019938	+	2658	43967	T	0.08333333	GGGCTGCAGACACACGTCAGCAGGTTGACTGTCATCATATGTGTGAGTGC[T/C]CGGGGCCAGCTCTTATGTGCTCAAACTATAGGGCTTCTATAGGGAGCATC
ref0019938	+	4086	835979	T	0.22857143	CCGGCTGGGGAAGCTTCGCCTGGCGGGCAGTGGGGTCTCAGGACCCATCT[C/T]GGGTCAGCAATGGCCGTGTTAAGCTCTTGGACTCGGTTTCCGTGGTGGCT
ref0019940	-	15224	43976	C	0.22857143	AACGGGGCTTCTCCCACCTCCAGGCTGGCGCATCCCGTCCTCTGCAGGTC[T/C]GTGCGGGCCCACCCTCACCTGTGATGACCAACATGAGGACCAGCCTCAGG
ref0020039	+	18653	44080	G	0.06944444	TAGCTTATCTCCTAAGAGAGTTGTAAACAGACCTACTTAATGTAGAACAA[T/G]CTTTATGTAGAACTCTGTGTAAGTAGCAGCTGTCTATGTACTGATGGTGG
ref0020078	-	28337	44213	G	0.10606061	ACTTCTTTACCACCTTCTCCAGCTTCTGCAGGAAGGACTATTTCTCTCCT[G/A]TGCGATCACCAACTCTTACACAGACTTCACTAATCACTTACGCTACACAG
ref0020109	-	17095	836176	C	0.08108108	TGGGAATTGCAAGAAGGGCATTCCTGGAAGAGGACCCACAGGAGAAAGAG[T/C]ACCAAGGGCCAGCATCGTCATGAAATATCACAATCCAACTTGGCAGAACT
ref0020170	-	24844	44383	C	0.36486486	GTTCTAAGTTGCCCAAGCTGCCCTGCAGATCAAGAGAGAAGAATTCAGCT[T/C]GGTTCTGAGGGCCAGGCACTGCCACAGCTTAGGGTCTGCGGCTGTGTCCA
ref0020184	+	13965	44418	G	0.0625	TCCATTAAGGTCTTTGAGGGGTGTGTGCATCTAAGGACAGAAGCCGCAAA[A/G]AATCCCGCGACTGAAGTCAAAACACTGGGATTTCGAGTCTGTATAACAGC
ref0020213	-	3595	836348	G	0.25641026	GCTGAGACTCTGTAATTTACATTGGGACACTGTAATTTACAGTGGCAATA[A/G]ATACTTGATACACTGCCTTCCCATGATATATGCTTACTACTTGAGTAGCT
ref0020213	-	31504	836346	C	0.43055556	TGGTAACATCTGCAGCACTGAAATGAGATAATGAAATAATATGAACAGAC[T/C]AATTTGAATTAGACTGTAGGGTGCAAGATGTCTTCAAGTTTCATACTGAG
ref0020216	-	1002	836395	C	0.14285714	TCCCGCAGTGAGGCAGCACAGCCGGAACTGCAGAGTCCGCCCGAGCGGGC[A/C]GTGCACCCCAGGCAGTCTGATCTCCCCCGAGTCCTGCACGGTCATCACAG
ref0020216	+	2461	836384	A	0.171875	TCCTGGTTCATCACGCTCCACTGCAGGTCCGAGAGCCTCCCCTTTAACGC[A/C]GTGATGGTCTGAAAGCGAGACGCAAGCCACTCACCCGGGTCTCCGGCACA
ref0020216	+	2524	836384	A	0.109375	AAGCGAGACGCAAGCCACTCACCCGGGTCTCCGGCACAGGCACGGAGGGG[G/A]GCCTCTCACACAGAAACTCACGGGCCAACGCTCTCCCGAGAGCCAGTTCC
ref0020216	+	16852	44472	G	0.07575758	TAAAGATGAGAAGTCCAGCTATTCTGCAGGGTGCCTCATTTTTCAAAGGC[T/G]AAAACTCTCTGCTTTCAGCCCTGGAGAGTGGGACAGCTCTCCTCCCACCT
ref0020216	+	16905	44472	C	0.3030303	AACTCTCTGCTTTCAGCCCTGGAGAGTGGGACAGCTCTCCTCCCACCTTA[T/C]GCACTTGTGCTCGTTCCTTTAACGTCCCACGTACTGTAGCCCCAGGAAGT
ref0020216	-	16918	44473	C	0.484375	GCTTTTAGAAGGCACTTCCTGGGGCTACAGTACGTGGGACGTTAAAGGAA[C/T]GAGCACAAGTGCGTAAGGTGGGAGGAGAGCTGTCCCACTCTCCAGGGCTG
ref0020216	-	31663	836388	C	0.1025641	TAAAGCCTGCGAGGGGAGCTGGGACCCAGGCCCTGGCCCACAGCCCCTCT[A/C]GGACAGGTTACCTGGGAGGGGGTGCACACAGCAGGTGGGGGCCCCTGACT
ref0020227	-	10810	836410	A	0.43589744	AGGAAATAAGTTTCAAAGAACCCCATCAGCACGTCTACTTTTAATTAGGT[G/A]CCATTTTTCTCTGTTCACCTAGAAAGAACTAACGCCTGGGTTTGCAGGGG
ref0020266	-	24307	44553	G	0.3030303	GCTCAGTAAATGTTTAATCCAATTTTCTGTTAATGGACGGGGCTGTGTTC[G/T]CTCCCTGTTGTTTGACCTGAGACCAAACTATGGTGGAGGTAATGAAGATA
ref0020286	-	816	836495	G	0.20833333	TCTGAGTTGGCTGCCTGCAGGGAAAATGCTGGATAGTGACTGAGGGACTC[G/T]AAAGGAATGTTCAGATGGACAGAAACACAGACTCTGGCCTGGGAGGGATG
ref0020286	-	6217	836494	T	0.40789474	CTTTGAAAAGTTTAAGTGTTATTAGGGGGGATGGACCACACACATTAATG[T/C]CAGCATTAGAAATTATAGCTAAAACTCTGAGGAACCTCAGAGGAGGGTGC
ref0020286	-	18690	44598	G	0.05263158	CCCTCCCACCAGATCCAGGACTTGGGGACTGCAGCTGAGTTTTCTGGGCC[A/G]TCTTCCTGTGGGAAGACCTCTCCATCCTCCAAAATGCCACTAGTGCCACC
ref0020289	+	2524	44605	G	0.35526316	CAGAGTCCAAACTGTGTCCATCTTTACCTCCTCTTTGTGTTGCTGGCACT[G/C]TTTTCAGCACACTCGGTGTTCTGACAAACCACTGCGGCCTCACGTGTCCA
ref0020318	-	58728	44626	G	0.10294118	CGGAACCACCAACTGTCAGTTGATGTGGCCAGCTCTTACCCATGTGTGCT[G/A]AGAAAACCAGCATGGGACTGGGTCAGCACAGGACACGATTTTAATAGCCT
ref0020321	+	89234	44666	C	0.09090909	TGAGAGCTACCGACGCACCGCATCTGCAGAAACTGGCAACTGTTCTGATT[C/T]GGGAAAATATGGCAAAGATGTTAGTTTATGAAGATTCAAGTGCTTTCTAC
ref0020323	-	8477	44685	T	0.38888889	ATGCCAGAAAACTAAAAGCATTAAACTAAAGAGAGTAGAAAACACAGTAT[C/T]CTCTACCAGCACCCAGCACATGACGAATTACTCAGCTCACGTGATTGACT
ref0020325	-	27810	836593	G	0.11764706	ATAACATCATAGTTGTTCTTAACTAGTTGAGTTTTTAAGTTAAAGAATTT[G/A]TCAGAACATTAGATGTTAGATTCTGGATCCTTCCAAGCTACAGGCCATAA
ref0020325	-	62734	44702	A	0.32352941	TTTTTTAAAGCTTTCTAATCTCTGGCATTTTCCTTCCATAACTATGTTCT[G/A]GGAGATCTGATTCATGGGAAGAAGTTGCGGGGTGTACTAGGAACTGTGGT
ref0020327	-	96200	836640	T	0.32857143	AGCTATTTAGTCCTTTGTACCCTGCAGGCCACTGGATGCTAGACATAGAA[T/C]GGAAAACATGGCCACCATTTCTGTCCTCATGGACCACACAGCAAAATGGA
ref0020381	+	16734	44898	C	0.13157895	TGGCTCCAAGAAGAAAATTGCTTTCCCTGAAAACTCACTGGCCCTGGGCG[G/C]AACGGCCACCCACGGAGCGCAGTGGACACTCCTTGGGGGTTAAGGGCACA
ref0020381	-	20699	44900	C	0.06756757	AATTTGTTTTAGCCTTCATCAGGGTTGGCACATCCCTGTAAGTGCTAGTC[C/T]TGGGTAATTTGGCTTCGTATTTCAGAATGATGTGTACTGACTGCAGTTAA
ref0020383	-	1380	44917	C	0.31944444	GATCCCACCAGGGAAGCTGCAACTAAGGACAGTTCTGTCTGAAGTGGGGA[T/C]TGGGTGGGATGGATGTGCTATCTCCACGTGGAGATAGAGGAAGCCAGTCC
ref0020388	-	4652	44964	G	0.225	CATTCTCCTGGGGACAAGTGGGCTACCCCGGTGTTCTTAATGAAGTGCAC[A/G]CGTTCAAGAGGACAGGCCCAGCCGTGCAAGCAGATTTCATGTCTGCGAAT
ref0020391	-	14252	836800	G	0.09722222	GGAAATTAAGGAGAAACGATGGTGTTTAGCCCAATTACAGTTTTATGGAT[A/G]AGATGATGTGTTCTAATTGCATTTGAAGTGGGAAGTTGAGAAGATGAGCA
ref0020391	-	17865	836802	C	0.11428571	AGGAAGAAGTGGACACAAACCCACACCCTGAACAGGACAGGCTGCAGGGG[C/A]TGGTGGCGAGATGGGGATGGAGGGAACGGGCGGGCGTGTGGGGGGTGGGG
ref0020441	-	4277	836816	C	0.225	CAGAAAAGCAGTCAGGAATATGTTTGGGGAAATCAGCATATTGACTTAAG[C/T]ATCATGGGTATGTATGAGACGAGCCTAGGAGAGAAGAGTGACCAGGGCAC
ref0020442	+	4946	1469274	C	0.09375	ATGCTCCTTCATCCTCCTGCTGTAGAGGAAAGTGCCTGATGCTGCATATA[C/T]TGTTCCCTGCCCTCATTTATCTGTTCATCTATTCATTTTCATCTACTAAG
ref0020447	-	15173	45016	T	0.35294118	GGAACGCGCCTCGGTGGACTTCAGACTCTGCAACTTCTCACCAGCTGAGC[C/T]GGGGGGGCCCTGTTTGGAGCCGGAGGGTGGGGACAGGAGGGAGGGGGCTG
ref0020472	+	21063	45074	C	0.41666667	GACAGCCAGGGGCAAACAAATAAATGGGATTTAAGGCAAAATCTGCATGG[C/G]GTGGGCCAGAGCATGGGAATGAAGTTGCTAAGGAAGGAGTCACTGTGAGG
ref0020473	-	33126	836927	C	0.17073171	AGGTCACACCATCTTGCAGGCAGATCACATTATTTGGGCTTTTGGAACAT[C/T]ATTCATCATTCTTCCTGGACAAGCAGAGGTGAGGGATGAGGAGGGTGGGG
ref0020511	+	8437	836967	G	0.08108108	TGTAATAATAGTTTTGAGTTGTCTGAGCATGGACTGAGGGCCAGTTTTGC[G/A]CTAAGATCTTGAAATGTATTATTTCACTAATTGTTTTATAACCGTGTGAG
ref0020517	-	17072	45145	G	0.05714286	GAGAAAAACCTTGGGCATTAGATACTGCAGGAAATTGCTATGAGGGTTAT[G/A]TTAGGAACGAAAAAAGAGCTGCAAGGCACAGAAAAGGGTATATGTCTATT
ref0020519	-	1664	836993	G	0.06756757	TCGAGACCCTCCTGACCCTGGAAGCAGCAGAGTAGCAGCAACCTCAAGCC[G/A]CCCAAGGTCTGGTGAGGGTGGGACCCGGGAGAGGAGTCACAGGTCACAGG
ref0020593	-	18263	45173	C	0.12121212	CCCTGGACCCTGATGAAAGCTCCCTGGACCCTGATCCTGCAACCTCTGAG[T/C]GGCGGCCTGTGGCCCTTTGTGCCCAAGGGTTGGGTCCTGACATGCAGATG
ref0020593	-	42565	45194	G	0.23611111	AGATGGAAAACCTGCCAAACGCCTCCCCAGCATGGCTGCAGCTCCATCTC[T/G]CCCAGAGACACCGAGGGCAAGACGAATCCAAAGTCAGCAGAGGCGGGAGG
ref0020593	+	45899	45195	C	0.38235294	GTACGCGCACTCCGGACCCGGCTAGCTGGCCAGTCGGGGGCTGCAGATGG[C/A]GACCTGGCCCCTGGGTGACTCCACCGAGCGTGAGGGGACAGACGAAGGGG
ref0020597	+	63629	837045	C	0.20588235	GGAGGGGCTGGACGCTCATCCTTTCCTGGCTTTGCCTTGTCTCTCTATAA[T/C]TCCATCCTGCTCCATCAGTGGCCAGAGTTCCCCGCTCTGTAGGGAGGAAA
ref0020663	-	45277	45337	A	0.10294118	TATCCAGAGTCTGAAGGGAAAGGCATTTGCAAACTATAAAAATACTAAAG[C/A]TTGTTATTTACAATATAGGACTGATAGATTCAGCTGGCAATAGTAGATTT
ref0020675	-	10848	45390	C	0.06410256	TCAGTGGACTGCAGCAAGGAAAGTTTATCCTCTACTCAGGGTCCTCAGGT[C/T]GACTGCACTCTGGCTGAACTCAGCTGGGCTGGTTGGGCAGCTCTGCTTCA
ref0020797	-	2978	837254	A	0.109375	TTAAGCCCCACGGAAGTTAGGCATGACGGTCGGGGGAGAGGGACTGAGCG[A/G]GAGGAACCGAGGCGGAGAGAGGTTTTTCGCTTGTGCTAGGAGCTGAGTAC
ref0020797	-	24216	45456	G	0.1875	CAGAGGACAGAGGATGGAGGACAGAGGATGGATATCATGGAAATAAAAGA[G/A]GGTCACAGCCACTTTTTTCTGGCCCAAGATGTCTTTGAACTAGAAGAGGA
ref0020797	-	34570	837256	G	0.18421053	CTGCTGGCATGCTTCACATCTGCTAGACTGCCAGCAGCTTGGTTAATGTA[G/A]ACCCTGTGCTGCTCATCTCTGCATTCCCAGGGCCTGCATGCACCTGGCAT
ref0020811	+	423	45536	C	0.28571429	CATTTGAGGTATTGAGAAAGACTTAGGACTGTATTCCAGAAGTCCATTAA[C/T]GAGGAGTTGACATAAATCTCCACCCATGCATGGTCAAGGAGACCTCTTAG
ref0020811	-	1815	837300	C	0.24358974	TAATGCAATTCTTAACATCGCTGTTTTCTTACCAACTTCCACTCGTCTCC[T/C]AGCGCTGGAAACTCCAAGATTCTCCCTTAGCTCTTTCCTAAGCCTCATAT
ref0020812	-	16013	45540	T	0.05263158	AATTTTAAGGCAGATGATGCTTAAGTTAGTTTCCGTTCAGAAATAAAGAG[C/T]GGGAGTAGAATCTAGGAAGAACCAGTTGTCTTTCTAAGTCCCAGGTAGGT
ref0020835	-	3532	45565	G	0.21428571	GCAGCAGGACCAGGGTGTGGACATCCTGCAGTGAAGGCTCCTGATGGGGC[G/A]GGGGGGACCCAGGCCTCCTCAGGGTGGCTGGAGGAGTCTGAAATCTCACT
ref0020835	-	13315	45561	T	0.07894737	TGACCCAAACACACCTGCCCAGCCCAGCCGGGGCAGCACTCCCGCTGGGA[T/C]GCCCCACACAGAGAGGAAGACCACAGCTGCTGGAGTCAAGAGGAACAGGA
ref0020844	-	3632	45589	A	0.43055556	AAACATTATTATTCAGATTGAAAATGGAAAAACAAAACAATATACTATTG[G/A]CAACTGTTCATTTTGATAGAAGCTATAATAAATCATAAGTGAACTATCAG
ref0020853	-	6498	45607	A	0.203125	CTGTCTCAGTCCCAGGAGATGCTAGAGTTACCGTGCTTCGGTTTTTGTTC[A/T]GTTATTGTGTATGAGATTACAAATACAAAACAGTGACAGATCTTCCGGGA
ref0020853	-	41893	45599	C	0.1	TTCACAGCCTAGAACTCTCTCTGACTGCCTCTTAAGAAAGAACTGATGGT[C/G]ATCACCAAACATCAGGGCAGCAGTTCGTGACCTGGCACGTTGTGTTTGAC
ref0020875	-	3085	837383	C	0.40625	GGCTATAAGTGTCCAACATGCTTTGCTGTGATGGGAAGAAAGTGTCACAC[T/C]GATCTCAAGTGGTGCCGAGCAGATAGACTGCAGTGTGTTGAATTTTCTGG
ref0020941	-	3569	45714	C	0.27272727	TGGTAAACGATAAGAGGCACGTCATCTACAGGTTAAAAGGACCAGGAAGA[A/C]CCCGCTCTCCTCACCAGAAGAGGTGGGCCGCGAATCCACTCTCCGAGGAC
ref0020943	+	12115	837481	A	0.17647059	AAGCTCTCATTGTGGCTGCAGTGGGAATGGTGGATTATCTGGACAGAGTA[G/A]GAGTGGACACAGAGATGATGGCTTAGCCTAGTGAAAGAGGGCATGGCCTG
ref0020998	+	3010	837510	T	0.05882353	TGTTTCCCAGGCTTGTGTAAGTTCCGGCAGCTCTATGGTGGGGTTAACGG[C/T]GACCTCCTCCAAGATGGCTTATGCCACACCCAGGTCTGCTGCACCCAGAG
ref0021020	-	12010	45779	A	0.265625	TTGTTAAAAATGAAACAATTCATTTCAGGTGAGCTAGGGACTACACCTGG[G/A]ACCTGTTAGGACCTGATGTTGCATGGGTTTATTTCAGCAAGGAAAGGAAA
ref0021020	-	48555	45791	C	0.32857143	TGCAGATCTGTTTGTGTCTCTCACCTTTAATGACTATCCATTTCCTATTA[C/T]TATGGTTTTCATACTGCTTTCTGGAACCAAGGGTTCCATGGAGAGTTTTT
ref0021045	-	28532	45877	G	0.08571429	TTTCTCGTTCTTGGAGAAAGAAATCAGTTCTGCAGCAGCTTTTGGTATGT[G/A]TCCACTATTCCAAAGGCTGGAAGACCTCATGAGGCCTTATAGCTGAAGTG
ref0021046	-	15749	45890	G	0.1875	CAATCATGGGTAAGCAGTCAGATGCCTCTGGAAGGGGACAAGGATACTGT[G/T]CTGCTTCTCTTTCCATAAAAATCCCAGCTGCCCAGTGGTCTCTTCCAATC
ref0021046	+	28867	45900	T	0.0625	ACCCCACCTCTGCAGCTGCCACCAATGTTCTTGTTAGTCAAAGCTGATTT[T/C]TCTGAAGAGAGATGAACTTGTGGTTTTTGCTGTGCCTTTTGGCTCTGGAT
ref0021047	-	3305	837635	A	0.45	TATAGCAACACTCTATATATTTTGTTTGGAGAGTAATACTTACAGTAATA[G/A]AAATAAACCCATTTTCCTTTGGTAGATCTTGCATTATCAGAACCATAGAA
ref0021047	-	4552	45913	T	0.27941176	TTGTATGTTTCACTCTTGCTGGAAAGTCTCTGCAGAATGTATTTGTAAAC[T/C]ATTTTGGTACAGTCATACAGCAGTACTGTTATTTGCTAAAAATATATCAC
ref0021047	+	31454	45906	C	0.06060606	AGTGACCAACTGAATCATAATCACTGGAGCACTAGTTGAAAACAAATATT[C/T]CTGGCTGGCTCCAACCTGAATCAAAGTATCTGAGACAAGTCCATAAATCT
ref0021048	-	5147	837651	C	0.10606061	AGAGACCACCAAAATGTAGAGGCTTAACAGTTTGTTGTTATTATCCCTAA[T/C]AGTTGTGTGAATTGCCAGTGTTCCACTGAGTGATTCTGTCTTGAGGCTTC
ref0021049	-	14101	45932	G	0.10294118	CTGGAACAAGAATGGGCACAGCTCGAGGGACTGGGCAGCCCAGTAAGACA[G/A]CTGGACTGGAAAGTCTGTGCAGGGCAGCAGTGATGAGCGGCATTTATTTA
ref0021049	-	29495	45942	C	0.32432432	TGTCAGATGAATTCATCAGTGGTCACATCGTTTACTAGAGAAAACCGGGA[T/C]CCAGAGCGGAATAGCATCTGAGCCAAGCTCCTTCCCCGAGCTAAGGGCAC
ref0021049	-	35524	45943	G	0.078125	GTGGGTGGGAGTGGGCAGAGCAAGGACAAGGCTGGGGGAGATGCCCACCT[A/G]CCATTTGACCAGCTATGGGGAGCCAGGGAGGGCGTTTGGCAGGATTGTGA
ref0021049	-	38491	1751358	G	0.40540541	GGACACTCCAGGTCACTTTGTGTTCCCACTGTGCCTCATCATCGTATCTA[G/A]ACCGGCTACGTTTTATTGACTTGGTGGAGACTATGTCTTATCTCTCTAGC
ref0021050	-	10614	837669	T	0.390625	CATCTGGTCCAGCTTTTAAGTAACTGTCCAGATGGTATTATTTCTTTTAA[T/C]TTCATGAGCTGAGACTTATTTATTGTACAAACTAACAATTGTTCTACCAA
ref0021052	-	11807	837674	C	0.10606061	CAAGTATGAAAATGTCTCAAATCCTCAACATTTGGGGGGCTGGGCAAATG[C/T]TGTTGGTTTCACTTGCACAGAAAGTTCTCATCCAGCGTCCAAGAAGCTGG
ref0021053	+	11430	45976	C	0.0625	CCCCTGCAGCGACGAGGCCCAAGGCCCTGAGCGGAGAGCCTGCAGACGGT[G/C]TCCAGGTAGAGGTTCTCCAAGCAGAGCCCCCCGGAAGGAGCCGCAGCTCT
ref0021077	-	2833	837722	G	0.07575758	TGTCTGCCTCCTGCTGCAGGCAGGGGCTTCTATCTTGGGATCCCCCAGGG[G/A]CCCAGGGACAAGGGAACTCGTATGAACCAGGAGGGGCCCCACCTGCCACT
ref0021097	-	27931	46105	T	0.28787879	GTTGAACTGCAGAGTACTTGTCATCATGTATATGAAAACTCCTCATGAAG[T/C]ATAATGTGTATACATATATATATGTACTGCATACATGTATAATCAATGTG
ref0021097	-	30421	46106	A	0.0625	TAAAATTGTCCTTGCTTATATCTGTTTTATAAAAGGTCCTGAATTAAAGA[G/A]AGCATATTTAGCTTATTTTGGAAGTGACCTCACCAGTTCCCAGAGGATAA
ref0021099	-	21389	837842	G	0.25641026	CAAAATAATTACTTTTGTGCCAAGTACTTAGGTAACAAGATAAACAAGAG[G/A]CAACATAAATGGAATGTAAATATGGAACAAGTGTCTGTGAAGGAAAAAAG
ref0021099	-	29204	46137	C	0.12121212	CATGTCATTGTCCAACAGCCAAGTTCAAAACCATGAACCTGCTACCAGTT[C/T]GGATAGGATTATTTCTCTATTTCAGCTCACATGGCAAAATTTTTCTTTCT
ref0021099	-	53046	46145	T	0.0625	AATATTGTCTATGATAGAGACTGTCCTTGGTGTATTGATAGCCAGGCATC[T/C]TATAGTCCTTCCTGGAAGAGCCTGATTTTGATTGGTTCTTCAGTCTCAGC
ref0021100	-	32070	837866	T	0.05555556	GCCCTCTGGGGGAAATAGGAGGCTCTGCAGAGTTGCAGCAGTGGAGGTGG[C/T]CAGAGGCCTAGGCCTGAGATCCAATTAGGTCCAAGAAATAAATGATTGAA
ref0021103	+	39749	46177	C	0.13513514	GACTTCTTAAAACTTGATCATTGACTGTAGATCCTGTCATCATTCTGGGA[C/T]GTTCCTAGAATTCCCAAGGACTTGACTTTCTGGGCTTTTATTTTTTGGTT
ref0021131	-	18541	837919	A	0.1	TGGGCCCAATTCTTCTCCATGACAAAGCCCGACCACAAGTCACACAACCA[A/C]CACTTCAAAGGTTGAGCGAATCAGGCTATGAAGCTTTGCCTCACCTGACT
ref0021131	+	30785	837922	C	0.05882353	GACCTCACCTTCCTAGGGGCAGCAGAAAAGCCAGTGGGGTAAGGACTACA[T/C]AGGGGGTTGGTGGAAACTGTGGAGATTCAAGATGGCCTGGAGAGGTGAGG
ref0021137	+	22459	837945	A	0.27272727	TTAGTTTTTATACCCTGCAGCTGTTCCCGCTAAGTTCACAAATGCACCAC[G/A]TCCACGGTCATCGAAACTCCTCTATTGTTAGAACCTATTGCTTTATAGTT
ref0021139	+	6058	46280	A	0.07894737	TACCTTATTGTATCCAATATTCTTTTTCTCCATTTCAACATATATAGTAC[G/A]AACAGTATAAAGATTTTTGTATCCAGAACTAAACTGTGACTCATCCAGAG
ref0021156	-	20754	46309	T	0.12162162	CTATAAGCAGGGCTTGGGTGGGTGGAGAGAAGACATCACAGCAGAGAGAA[T/C]TGATGTGTCAGAAGGCTCGGCAGGGCCCGGTTGGAAATTGCAAATACACT
ref0021158	-	17333	46328	G	0.23684211	GGAAATGAAAAACACCTGGGCTGCAGTTCCCGTCCAGCCACTGGGGGGCA[G/A]TGCACCTCTGTACGCCTACCCTGAAGAAGCCTCTCCGGCATTCTCCAGAA
ref0021158	+	20220	46332	A	0.27142857	GGGCGGCTCAGCCTGCAGCCCCTCTGGCCAGGCTAACTCCAGATGTTCCA[G/A]ACAGATGTGCACCAGGGCCGCCCTGACAGCAGGAGCCCTCGCTGCTCCCC
ref0021167	-	15994	46389	A	0.13636364	GACCTGGAATCTAAACACAGTGGGGCTGCCCAGACTGCAAAGGGCCCAGG[A/G]GCAGTAGCAGCCTCAGCGGCCACAGAGCACCCCCTTGCCACTGGCGCAGC
ref0021171	+	3957	46421	G	0.42105263	CAGCCTTTCATCAAACACGTCAAATAACATCTGCTGGAGACAAACTGAGA[T/G]ATCATAGAAAGTCTATCCCTTTCTGTACACCTTAGTTCATAATGATTTCT
ref0021198	-	5185	46439	A	0.140625	CAATCCATCTCTGGCTTCCTGCAGGGCCTCACAAATTCTTATCAGTCACT[G/A]CAACTCAAAAACAAACGTCCTTCCTTCATTCTGGAAATTTCTGTGATAAT
ref0021198	-	17162	838060	T	0.45588235	TTCTCTGTCTCTGGGATAATGTGTTTAAAGCTGCAGGTCAGCATCTATCA[T/C]GTGGTGAGCACCCTGTGTGACAGCTTGTATTTGTTTTGAAATTTGAAGAA
ref0021200	-	36274	838083	G	0.07575758	CCGGCAGAGTGTCCTGCAGCAGTTGGCTCTGACAGACTCCAGGGCCAGGG[A/G]TTCTGGGGGTTACAATATGGCCAGCAGTGGTGGCTCTGGGCTGGGGTAGG
ref0021200	-	44331	46456	G	0.28571429	ACATGGATGGCGCTGCAGCAGAGTTCTGGGCAGCCCTGGCTCTCAGAGCC[G/T]CTTTCCCAGCGCTGGACCCACCGCGAGTGCCCAGCAAACAAGGACAGATC
ref0021201	+	48814	46490	C	0.25	GTTCAATTCTGTGAACCTTTTCTTCTAGCATATCTATCTCCTAGAAATAA[C/T]GGAAATAAGAGAAAAGGAGAACACACTTTTGGGAACACCTACTCTACACT
ref0021206	-	829	838197	T	0.125	ACAAGAGGAAACTGAGGCAACAGGAAAGGTTAAAGACAAAAACAGATCTG[C/T]GCGTCTGTGCTGAGACAACCCAGAAGAGAGCGGTGAAGAGCGCCCACCCC
ref0021214	+	25636	46570	G	0.24242424	GAAGAAACCATTAGGCTGACTCAGTTTTCATACTGCAGGGAAAAAGCTAT[C/G]GTATTTATATGCTGAAATTAGTGGGTCCATCAGAATGTCACCTCCTAGAT
ref0021215	-	24689	1469507	G	0.43243243	TAGAAGTAAAACATAGAAAGGCATGCTGGTTAGGTGTGTGCATTCTAGGA[A/G]GTCCAGGTAGCATTTGCAAAAGCATAAAAAAAGAAAAAGGAAAGGGATAT
ref0021216	-	13192	838229	T	0.06944444	TCCCTCTCAAAAAGGTGACTTAAAAAAGCACACTTTAGAAATAATCTAAT[G/T]CTAAAAATGTGTTGTCCTGGCTTTATGGGGCTCTGAACAATTTGTCATAC
ref0021217	-	45549	838260	G	0.08536585	TAAATTTTCCATGACCATTCATGTTCAAGGACTCATTTTAAAAATAAAAG[G/A]AAAGCCTAAGTACAGAATAAGCAGAGTCATGATAAGAATAAACAGGTCCA
ref0021244	-	23225	46734	T	0.109375	TTAAAAAAGACAAAACTGGACAGCATTACAAGGACAGCACTACAAAGCTA[T/C]TTTTATTAGTTGATAAAGGACAGAGTATCATCCAGGACAACTATTTTCAG
ref0021245	-	3395	46766	G	0.10810811	ACACCCCACTCTCCTTAAACCCCTGTGTATGTCTGTGGGGCCTTCCTCTC[G/A]AGTGAGAGCTGCGGTCTGAGCTCCAGTGAGTCCCTGTGGCTTTTGCAAAA
ref0021245	-	21053	838370	G	0.16666667	TGTGCCCATTATAGATGTGCGTGCATGCCACTGCAGTTGTGAGCACCGGG[C/G]CCAAGGGCAGGTTCATCCCAGGACCTGCACAGACTAGCCCAGACCACCAG
ref0021245	-	37385	838381	C	0.1	AGAAAGTGTCTGCATTTCAAACACATATGTGTGTGTATTTACTTGTACCA[C/G]GTACTCCTTCAGAAAGAGACTACCCAGAAGTGTACTGGTGCAGAATGGAC
ref0021246	-	2762	46784	A	0.36111111	CAGAGCCTATGTGGGGTTCAGATCATTTACCCCTTGCAGAGATCCTTTCC[G/A]ATTGTAATTATTCTCTCGATTGTGGGTCACCCAATCAGGGGTATGAGTCT
ref0021246	-	32096	46788	C	0.28125	GCAGAGTGAGGTATTTGGTGGGGAAAGGAACTCAAAAGCTACTGCAGAGG[A/C]GGCATAACAAAACTAGAGTCGGCTGTATCCTTTCAGAAACATCGCGCATC
ref0021246	-	55092	46798	A	0.05714286	CTGTGACAATAAGAATAGGCAGCTGCAGTGTGATCATTGTGACCCCTTGA[C/A]TGACAAATACTTGTGCTTTGAAGGCTCTTGCCCAAAGGCCGATGTGGTAT
ref0021266	-	4180	46859	C	0.15384615	AAGAGAACACGGCCAGGCTGTCAAGAGTGCCAAGTGTAACCCATAACACT[T/C]TCTAGGATACACGCAGACCCCTACGTCCCTGCAGTCTAGAAGTCACTAAT
ref0021266	-	22284	46857	A	0.06944444	GACTTAGAAGAGAGTAAATAATGTTCTTCTGTATAAGCCTCACCTTGGCA[A/G]GCCAGTAAGCATCCGCAAATAAATCAGCAAGAGAAGACCTATGTTCTTTG
ref0021267	-	13833	1665649	G	0.07352941	ATATCATGAAAAAAAATCTATTATTCCCAAATGAATATATCAATTTAATA[G/T]ACTTTGATAAGAAGAACATTTTTGTTTGTTTTGGTCGATTTGAGAGTGAT
ref0021284	-	30358	46894	G	0.078125	ACAACGTTCATATCATCCCTCCTCACTCTCTCAGGCTGCAGCCTTTCAAA[G/C]GAATGATGCCATGTGACTGTAGTCTAATGCTTAGGAGTGTAATAGCCCAA
ref0021299	+	2503	46909	G	0.48611111	AGTGGGAACAGCCAGGTGCCGTGAGGAACTGCAGCCGACGTTCACCCAGG[G/A]TGCTGTGACAGCTCCCTCTGTGATGAGGGAGAGCTGTCCTTTAGGGCAAA
ref0021304	-	4250	46929	C	0.125	GGAGGCATGTGTTGGCATAAGTTCTCTTTGAGGTTAGCATTAGCCCCACC[C/T]TAGAGCCTGTAGACTCCAGGACTCGGTTGCCTCAGGCCAAAAAGTAGCAG
ref0021304	-	15365	838472	G	0.07142857	TATGTATGAATTTTATTGTATAACTGCAAATGTTTTACCAAAAAGGAGGG[G/A]AAAAAAATCACAAGTAGAGAATTCTAGTAGGTGTATTTCTTATCAATGGT
ref0021306	+	5099	46940	A	0.09210526	GCCTCCAAACCCATCTGCCTCCCAGAGTTGTCTTATTAACAGGTTGGTGT[A/G]TTTGCTTCCAAATCTCATTGCATGCACTTTTGTGTGTATTTGTACATGTA
ref0021384	-	91960	1469579	G	0.24242424	GTGCTTCATGGAAGCAGAGGCTCAAGCTTCTTTGTACAATGAGTATGAAC[A/G]AAGGAGTGGGAGTCCTTGATTTTGCCTTTGGTTGCACTCCCACCTGACAA
ref0021387	-	17704	47077	T	0.06756757	ACAAGACAAATACATGCACATCATTTAAGATATTTCACCTAATCGTGCCC[T/C]AAGCCATACAGATCTCTACTGTTTAGCTCACTAGGAAGCTGAAGTTATCT
ref0021392	-	3032	838620	A	0.07575758	GAGAAAGGAGCTGCAGTGTGGATGGAGGGGGCTGTGGGGGCTGCTCTACC[G/A]CCCCCACTCACCCCCGCAGCATCCCAAGCCTCTTCCCCCTTCCAGAGGCT
ref0021394	-	106941	838654	C	0.1875	GAGATGCTGTCAGGCTTCTTCCTCCTGTCTCAAGTCTGCAGGAAGAGTCC[T/C]GGCTCTTAGAGATTCCGTTCCCCACCCCCACGCCCACCTTTGCGATGGCC
ref0021398	-	7530	47233	C	0.14705882	CTTCTGCTGGTGTGTCGACCAGGACGGCAGGGAGGTGCAGGGCACCCGCT[C/T]GCAGCCGGGCATCACCCCTGCATGTAAGCACCCCGGGGCAGCCCTCCCTC
ref0021439	+	32532	838788	C	0.10810811	TTCTTGCTGCAGTTTGTCTTCCAGGACACATGAGGCACTCTCCCAAAGAA[G/C]GTGGTCTTCACTTTGCAGAAGCAAAAGAAGCATCAAAATAAATATTCTCA
ref0021471	+	10197	838832	C	0.0875	TCTGAACAAATCTAACCAGATGCTCTACTGCCAAAATAATGTCAGTTTTT[C/T]TCTCTTCCTGTGATTTCTATTACCTCTCCTGCAAAACTCAAATGAGAAGT
ref0021471	-	10351	838833	A	0.08823529	GATCCTGCTGGGAGTAGTGATAAGGCTTTAAATAGGATTATGTCAGTAGG[G/A]ATGGAAAGAGAATGGATAAGAAAAATGATCCCCAAATACAATGAATAAAT
ref0021482	-	6964	838892	C	0.21428571	CATGGTGTGGGTCTCTATTACACGGTTAAGGAATATCTTCCTGAGATTCT[A/C]TGATGGTTGTCTGTACATAGAAGCTTTCTGGTTAGATTCTACACTTCTGG
ref0021499	-	130237	838920	C	0.27941176	TCTGCCTCCTCTCTGCTGCTTCAGTGGAGCTTTTTGTCCTAAGTAGTGGG[T/C]AGCCACTCGGTAGGGGATCTGGAGAGGGAGCCAGGAATCGGGGTGGACCT
ref0021501	-	43511	47516	C	0.2027027	TATGGGCTCTGCTGCTGTGTTTCCGGGGCTCCCTTCCTGCAGCTGCCTTG[C/T]AGCAAAGTCATCTGGGGTATTTTGTTTACACAGAGGCCTTTGGATGTGAG
ref0021501	-	80711	838985	G	0.07575758	ACACACAGAGCAGGCTGATCCACACAGGAAACACAGCCCAGACCTGGGCC[A/G]GGAGGGAGCAGGAGAGGAGGTGGGCGAGGATGGATGAATACAAAACAGCC
ref0021501	+	99243	839003	A	0.31818182	TGGCCAACAGCAGCCGCGTGGTCTTTGAAGATAATAAATTAATAAACAAG[A/G]GCCCCTCCCTGACGCTCAGCAAATATTGCCAGAATGAAGGCACGTCACTA
ref0021501	+	103596	47485	G	0.15714286	AGATTGAATTTTGAGACCTGGAAGCCAGGTGCACTGCAGGGAGACTGGCA[T/G]GGCCAGTATGGTGCCCACATGGACAGTAGGACCTGTCACATTGTGGGAAG
ref0021505	-	96843	47571	T	0.05263158	CTCCAGAGCTCTTGAAACATAGGAAGCAAAAGAGAAGAATAAACTTTTAA[C/T]ATAGAAAGCAAAAGCAAACACTCCAAAGAAATCAAATGCAGAAGTTTTTA
ref0021506	-	33651	47615	C	0.05882353	AACCGTGGTTTTCCTCCCGTGTGCCATCTCCCAGGAAGTTGCCACCACAC[T/C]GAACACTCTCTTTTTCTCTTGTTTGGTTGTTAACCTCCTACTTGCTCATT
ref0021506	-	51295	47619	T	0.09375	TCCTGCAGAGTTCCATTTACATAATGAAAATGCAACGCGCTGATATTTTA[C/T]ACAAGTCGTTTTTGGTCGTCTAGACTGATAATATATTGTGTATTGATTGA
ref0021602	-	8522	47694	A	0.29411765	TGCACCTTCCTGCTGAGGCGGAGATGCGACAGGGTGTTTGTTTCTGAAAG[G/A]GGGCAGCCCTCTCTCCCCGTATTTCGCCCCTCCCTCTTTTTTTTTTTTTT
ref0021602	-	41260	839137	G	0.05714286	TCTGAACATTGTTATTATTATTCAGTTGCATTTAATAGAAGGTAGCAAAG[A/G]TCCAAAAGTATGGCCAGCTTCCCTGAAAAGGAAAGCCTTGAGTGAGACCC
ref0021603	-	14920	47699	A	0.075	TAGACTCTCAGAAAATAAGTCTTCTTGCATTGTATAGCTTTGAATCCCAA[A/G]TGCCTGATCACCAGAGCTTAGCCAATATGCACTGATTATATTTGAAGGGA
ref0021603	+	29465	47708	A	0.17073171	AGATTAAAAAAAATAGATAGTTGAGAAAACAGAGGCATGAGAGGTTAAAT[G/A]TAACCAAACCAGGAAGTGAAGGAAGCAAGCAGTCTGACTTCAGTTACAGG
ref0021714	-	12340	839235	C	0.10606061	TTGAAAGTTCCAAGTCCTTTTTTGGCCCAACCCATTAAGAGATGAACTCT[T/C]TAGTTAGATGGTATGGGTACAGTGAGTCTCTGGGTGGCTGACTACTCCAC
ref0021716	-	24791	47812	C	0.05	CTGGCAGCTTCCTCCTAAGTGCTGTGGGTACATTGTATTTCTTTCTGTTA[C/T]AAAGAGGCAACATACACTGATACTGTACATGTATTGATAAGTCTATACAT
ref0021717	-	38745	839303	C	0.13235294	GCCCCGGCTTCTGCAGCTAACTAGTGCGGGTCCGGCGAGCGCGCGCAGAG[C/T]TTGTGGTGGGCCTGGATTGGGAGGGTGGCGGAGAAGCGACGATCACGTGG
ref0021721	+	22116	839323	T	0.12820513	ACATGTCCTGCAGTACCAGGGGGAGGGTGGCCGCTTCAGGTTCCTTGTTA[C/T]GCTTGACTCTCCTGTGTGGCTGAGATGCTGAGAGCTGCCCAGGGGACATC
ref0021758	+	1158	839377	G	0.24242424	CTCAGGGAAACAGTTTGATGAGCGTTAACAGCCTGCAGATCTTGGGGTGA[T/G]TTTTACAAACTTGATACTATCACTTCCCTCTTGAAAGGGGAAAGGTGCAG
ref0021796	-	2678	48045	A	0.1	CAGCAGCCCTTCATTTGGGGAGAAAGCAGCAAATCCCAGGGCCTTTTAAA[G/A]AATATCAAAGTATCCCCTATTCCCTCCTGTTTTGCAGATCAAAGAGAGCT
ref0021939	-	6486	839566	G	0.125	AGTCCTGCAGATTAAGTAAGACGCTGCTTCCTGCGCCTGCAGCGACAGAA[G/A]TGTAGGGACCACCCAGGAGCGCGGCCATCTCTCTAACAGGCAGCCGTGCT
ref0021952	-	67866	839607	A	0.09375	GGATTCAAACACGGAAAATGTAATGAAATCTTTTAAAGAGAGGAGTGAAA[G/A]ACTTGCAACAGAAGCTGAATTCTGAAACGCATGGAGATATGATGACAGAC
ref0021954	-	49024	48236	C	0.33823529	AACAAACCAAAAGAAAGTAGGGAATCACAATGTTAATATTAAACAAAAAA[T/C]AAAAAGACTACAAAGTAAAAAACATGATCAAGAAGGCAAATTTGAGCAAA
ref0021970	+	3926	48293	T	0.11764706	CCGGGGACACGCAGCAAGGCCACTGCAGCGCTGTAGTCTTCCCGCAACTC[G/T]GGCAAGCTGTGCTCTCACGGATTTGGAAAACACCTCTCCAGCGAATATTA
ref0022034	+	8043	839743	G	0.17647059	GAAAAGCCTCTGGGCTGCCAAGCTTCCGAGTTGCAATCTGCAGTTTCCGC[C/G]GTCTCCCTCCTTCCCCATCTCAGCCTAGCCTCCTCCTCGTGCTGGGAGGC
ref0022034	+	8122	839743	C	0.29411765	CCTCCTCCTCGTGCTGGGAGGCGTTGGGTGCTGGGCAGGGAGAGGCGCTG[T/C]GTCCGCAAGCTGCCTGCCCACCCCCAGGCCGGCCTGTGACCCTGAGCGGA
ref0022043	+	7517	839754	C	0.14102564	GAAACCGGACTTAATACACACACCTGAGGAGTTAAAGCCCTGCTTATCCT[C/T]GGCTGAGAACGTTTGATTAGAAGGTTTTGTGACGGGTGCTGGAAGGAGGC
ref0022045	-	46267	48441	C	0.22727273	GGAGTTCAGGATCTGTCCAACTCCTGCAGATTCACCTAGGAAGTCTCCAA[C/T]GTGTTGTGCCTCATGCTCCCTCTCCCTCCCTCCAAGGTTTGCTAAGAACC
ref0022083	-	1295	839796	A	0.16216216	TTAAAAAGCATGGAAATAATTAAACAAAAGAAAAACTTTATGATTAAGAA[A/G]ATTTTCTAACATGACGGAGTTCCTAGCAAAGGATGTATTAGACTAGAGAG
ref0022139	-	917	48483	A	0.05882353	AAATGTTCTTCATAGACAGCAGATGCTGCAGCACAGGCCTCTGTTATGAT[G/A]GCCAGCACAGCAGATTTGTCAAGAGGTGAAACTGAGCTAGTAGAGCTAGA
ref0022139	-	1375	839805	G	0.43243243	ATAATTACTCTACATTCCCTGCAGGAGAAATTGCACACTTCTCCCCAAAT[G/A]CTAGCTAGGGTCCTCCCTTTCTCAAATTAGATTTGCTTCTCCAAGTGTTT
ref0022283	-	55849	839838	T	0.2027027	GGAAGCCCTTTAGACGGAAGTGGGCTGCAGCGGCCTCTGTCCTGTGGCAC[T/C]GCCTGGCACAGGTCACCAGGGAGCTCAGAGCGGGCCACTTTCTGGGTGGG
ref0022283	-	62274	48519	C	0.05714286	TGGGTGATGGGTCCCTGCAGGGAGACATAACTGTACCAAGAGGCCATCCC[C/T]GGACACACAGTGGGGGCCAGGTGAATGCATGTCGGATGAATGTTGGTTCA
ref0022287	+	16523	48531	G	0.05	GTATCGTTGCTTGTATGCCTTGTCTTCACTAAACTGCAGCCTCAGTTAGT[C/G]CTCTTTCTACCTCACCCCCAGTCCCAGTCAGAGGATGTGATGGGCTATCC
ref0022290	+	10739	839888	C	0.39473684	AAGCAAAAGCGAGCGGGGTCTTTCCTGCAGGATCAGGGCCGCGGGTGCCC[G/C]GGGTGCCGGGGGGTTCCCACAGGGAGCACCCCCAGCTCACCTGACCGGGG
ref0022290	-	18483	839897	A	0.22972973	GCCTCGAGCTCAGCTCAGGGGGAGCTGCAGGCACACCGTTCTGGTTTCTA[A/C]CTTGAATTTCAGTGTCGAGTGGGAGAAACTCTAGAACTCTCTCATGACTC
ref0022290	+	30625	48588	T	0.05263158	TGGAGGAAAGGCAGGGAGAAGGGGCATTGCCTCTGCAGGCCTGCACTTGC[C/T]GGAGGAGCCCTCACACCTGGGGAAACTCGCCAGAAGGGGCTTCCCCGAGG
ref0022291	-	17920	48621	A	0.11764706	TCAATGTTTTAAGCTCATTTTTCCCCCTTGACCAATTTAAAAAAATCACT[A/G]TTTCTCCTTTTTATCATATTGTTGCCATAGAAATTCTTCTAAGATACAGC
ref0022291	+	29760	48622	C	0.265625	TCTGCTTCAGCCTTCCCTCTATCAGTGAAATCCACAGGACAATCACCACT[C/T]CATAGAAATCCATGTACTGAAAAATAACAATGTCAATCAGAAACCTGAGA
ref0022305	-	428	48641	T	0.15151515	GAATCGCCGCAAAGCTCTCTCCACCTGCAGTTCCCACATCACTGTGGTGG[C/T]CCTCTTTTTCGCTCCTTTATTCTTCATTTACATTCGACCAGCAACTACTT
ref0022372	+	1030	839981	A	0.21875	AAGCAATTCAACAGGAATTGTCACCTGGTAGCTGCAGAGGACAGCTAAAG[G/A]GGAAGAAGGCTGGGGGGTAGCAGGACCATTTAGGAACAGGTTGTACTAGT
ref0022372	-	2615	839985	A	0.46969697	TGAAAGCTTGCACAGTGTGCGATGTTATTAAGTGACTGGGGAATGAATGC[A/G]TGCACGAGTGCTCTGGGATGGAGAAGAAGGGGAAGGCAATGAGAATGAAT
ref0022372	-	11809	48663	G	0.1025641	GTTCTTTCCAGGCTGTTTCGCTGAAGTAAGGACAGGCTGTTAAGGCCAGA[G/A]TGATCTGTCCTCACTGTGGAAGCCACCTTGATGTAACGGGCAGTGGCAGC
ref0022378	-	13338	839991	A	0.06756757	GTCTGAGCAGACCTTCTGGCTCCGTGTGGGCAAGAGGCTGGTGGAAGCAA[G/A]GACCAGTGGGAAGGTCGTTGCGGGGAGAGGCCTTGGCGCCATGCAGTCAG
ref0022378	-	16638	48675	A	0.48717949	CCCGTGACCCCACCCAGGGCCAGGGGACTGGGCACGGGACAGAATGGGCA[G/A]GCAGGAAATTGTTCCCCTGAGTACTGGCTGTCCAGGAATCCCAGGGCGAG
ref0022378	+	22017	48683	A	0.33333333	GGGATTGCCTACGAAAGGAAAAGCATATAGACGTAGGGATTATGAGTCTC[G/A]GCTCTCAATAACCCTGTCAGTTCCTACACAGCCCACATCCACTGTACCAA
ref0022379	-	9030	48731	C	0.078125	CTTAAAAAAAAGGTCAAACGAATAACTCATTCTGGAAAGCAAACCTGAGG[T/C]GTCCTTTGGAGGGGGATGGGTGAGGGGATACTACTAACTGTTGAGCCAGA
ref0022380	+	25372	48734	C	0.11764706	TCTGAAACTGGGCTTTGGCTAGGACCCTCCTCACCTCGCATCCCTCAGCT[C/A]TTCTCTGTCCGTGGCCCGCCTCACAACCTTGGAGTCCCTCTTCATCCGGT
ref0022380	-	25706	48736	C	0.234375	CACCTGTCATGGTGTCCATATACCTGTTCATTCCTGGCACCAGCCACCTT[C/A]CCCGGCCAGAACCGAGTCCATCCACACATGCATCCCCCTATCTGCTCTGG
ref0022385	-	25683	48765	G	0.0625	TCCTCAGGGACGTGTGCACATGTCAGTGGGCAGTTCAGAACTCTTGTTGC[A/G]CCTCCGTGGAGCTGTTGTGAGTGGGGTGTGCAGGGTTAGTCTTCACGGAT
ref0022475	-	5012	48846	T	0.08974359	CTTCTAATTACAGTTCCTCTTTCTGGCTCCGACAGGAGGAAACATTGTGC[C/T]TGCTCACCTCCAGACTGCCACTCTCCAAGCAGCCTTCACCTTCTGAAGGA
ref0022477	-	33628	48868	G	0.24358974	GATAGAGAATTATGGAGACTGGGCTAAAGAGTTGAAACTTAAGGACACTC[G/A]GGATCATGAAAGTCATATTACATGAGTCACTCTGAGAGTGGTGTATGGAA
ref0022483	-	3755	840189	C	0.11428571	GAGCCTGAGAGCTTGGGTTCTGTACCTGGTGTTGGGAAAGGCATGCAAGG[C/T]ACCGTGTGTATCCCACCACTCACATACTCGCTTGTAGGTCCTGCTTTAAT
ref0022486	-	13206	48894	G	0.0625	GTTGAGCTTCATGCTCTCTTGTTCATACGGACTTTTCTTTTCCTAAAAAA[G/A]CAACTAGGAGTTCTGGGATTTTTTGTGAGACATTACTTGTAACTTCCACA
ref0022491	-	10142	840208	T	0.05405405	GTTCTGGTCCTGCAGAGGGGCCACTGGGGACAGTCCAGCTGAGTTCTGGG[T/C]GCAGGCTGGCCGTGCTGGACAGGCTGCTTCATTGTATTCCGCGGGCATCG
ref0022511	-	9827	840224	C	0.43939394	TTCTTCTTTATACAGAATGGTTAGTAACTCTACTCCTTCTTCCTTCCTAG[T/C]GGTGGGGGGGAGTGGGCAGTCCCTCGGGCAGTCCTGGTTTTTCAGTCGAG
ref0022511	-	9880	840224	C	0.13636364	CTAACTTAATATTTAAATAGGTTCATTTTATTTGGCACTCCTTGAATAAA[T/C]GGTTCTTCTTTATACAGAATGGTTAGTAACTCTACTCCTTCTTCCTTCCT
ref0022513	-	1565	48943	A	0.36111111	CAGAGGAGCAATTTAAAAGTGTTGCTGAGCACAGACCTGCCCATCAGAGA[A/G]GCACAAGGCCCATCTCCACCTACCACCGGTCCTTCCTGTCAGAAAGCTCA
ref0022542	-	17168	48960	G	0.36486486	ATAAAAAAGGAGATGGGAGTGCAAATAACAGAGAACTTGTCTGAATGCCT[A/G]TCGTGTGTGTGAACTGCACCCCGACGGCCCTTTCTCCCGCTCCCTGGGAC
ref0022542	-	20305	840244	A	0.06756757	TAAGCATCTTGTCCCAAAGCGCTTTTCTTCCCAGGCTGTTTAACATCCTC[G/A]AAGCTCCCCAGCTCAGTGCCCCTTCTCCTCCTGGGGACAGATGCCACTCG
ref0022542	-	23117	1469826	G	0.15151515	GGGAAATAAATCACAGATACCAAAGCTCTCACTTCAACCTTGCCTTAATT[G/A]CCTGTAATCAGTGTCTAATTTCAAGACAGACATTTCATAGAGAAAATGTT
ref0022542	-	32121	48964	G	0.075	AGGTTGAAGTCCTTGGATAAGCAGGTACACCATGCCCTTAGGGAAAAAGA[G/A]ATTGGTTCCTTCTGGCTTCCAAATATGTGTAGCTCTGCAGTCTTTTGCTT
ref0022542	-	40505	48969	C	0.5	GAAGGGGGAGAAAAGTCTGTTAAGTTCCCCTCCCTACTCAGCAGTGTGAA[T/C]GCTAGTCCCCTCTGGCTCTGGGAGGAACAGCGTCAGCAGTTGTGGTCTGC
ref0022542	-	57210	1751517	T	0.06578947	TGGGAAGACAGACTGAAGGTGACTTCGAGTGCTAGAGATAAGATAAATAT[C/T]GCAGTTTGGAGGATCAGAAATATACAGAAACAGGACACCCCAGAGGATGC
ref0022546	-	5429	49040	C	0.08571429	TGAAAATAACAGAATACTGCTTAGATTTCTAAGAAATGTAAACACTGGTG[T/C]ATTGTCTTCTCTTGTGGCCCATTGGTAGTGACACTTCTGCCACATAATTT
ref0022547	-	294	49049	G	0.12162162	ACAGCCTCCCCACCCGCGAAGGACGCCCCCGAAGTCTGAGGCTCACCATC[A/G]CCAAGTGCATACCCAGCAAATGAACGCGCCCTCCACCCCAGGGCGGTTAG
ref0022794	-	10754	840472	T	0.17567568	AACTGAGAAGTAAATACAAGATTTGAGTAGGCCTTTGTGAGTTTGAAGTT[T/C]TTGTTCCTACCAATTCTATCATAGCTCTTTATATCTGCATTCTAGTATTT
ref0022795	+	2916	49243	T	0.07142857	CCTAAACCCCTCTCACGCTGCAGTGGTTTTTATGGCTACACTCTCCAGAC[G/T]CAAGTTTTTAGAAGGAAACTATTGTATTTCCTATCAATTTTATATCCCTA
ref0022801	-	11037	840506	C	0.07352941	TCTCTCGTCATCCCCTCCCACGTCCCGTGGACACCCTGGCCTCCTGGCCT[C/T]CAGCTCTGGGGCCCCATGCCTGCAGGCACACCTGCCTTCACCCCTTCTTT
ref0022853	-	8422	49284	C	0.09459459	CTGTGCTGGGGCTGTGTTTCCTCCTTCTTGTTTGACCTGAGGCCAAACTG[C/T]GGTGGAGGTAATGGAGATAATGCGACCTTCAAAGACGACATGGATGCACT
ref0022856	-	6412	49290	C	0.07317073	CGTGACATCACCAGCCCCATGCCCTCCTCCACTGCAGGTGACGTCAGCAT[T/C]GGCATCAAGTGTGCCCCGGGCGTGGTGGGCCCTGCCGAGGCCGACATTGA
ref0022866	-	44695	840566	A	0.06060606	TGATCTTGCTATCTCTCACTTACCAGACTGCAGCAGCTCCATGCCACCCA[G/A]GAGAAGGAGCTCAAACACCTTGCCTAGGCCATTAGGGCTTGTGCCGAGCT
ref0022869	+	19183	49350	C	0.27941176	AGTGCACCTGCACGTCAGGGTCTGCAGGGTCCTCGCACCGCCATGAATGA[T/C]GAACAGGGACACTCTAACAATGGGCGGGCATGCACAGCTTCACTCCACTC
ref0022869	+	40345	49363	G	0.12857143	GTGGTCCTCAAGCAGAGACCCAGACAAACCGGGGTGACTGCAGGGACTTC[G/A]AGGCTGCTTGAGCTCCCTTGCCATCCCCCTCCACCTCTCTCCCCATGCTC
ref0022887	-	3462	49423	C	0.15714286	AAAGAGAGGCAAGAAAATGAAAAAAGAAATGTAAATTTCTGCAGGCAGAG[C/T]ACCAGAAAAAGGAAAAGCAGCTTGAAGTTGATGTAGTGTGACAGAAGAAG
ref0022888	-	4845	49439	C	0.1375	CCACCCCCACTGCAGGCTTCTTCCATCTGTCACAGCCTAAAGGTACCCAC[T/C]TCCCACACTCCGGTTCACCGCAGCCTCCGTCTGGGGTGGGGGGAGAGGTA
ref0022916	+	521	49458	T	0.12857143	TGTCTGTCTGCTTCTCAAAATAAACTCCATTAAACCTTTCATAAAACAGA[C/T]CATCTTTTTATAATATAACTACCCAAGCTGTCTCTTATAATTACAACTAT
ref0022937	-	42259	49497	G	0.07317073	TGCACAGCATTACAAGTAGGAATTCAATAGGAAAAAAGTTGATGGGTTGA[A/G]AGAAATAAAGAACATATTTTTCTAACTCACTCATATTTTCTTTGTCTCAC
ref0022955	-	25891	840736	C	0.11428571	AACAGTGAATTGATTAAGCAGTTATTTGAGCATTGACTGTCCAGAGACTG[C/T]GGCATCCAACACAGAGAGACCAGGGAGGGGGAGGTGCCCTCAGGAGCCAC
ref0022955	-	36747	49539	G	0.15151515	CCCTCTAAAGTTAGATCTGCAGTGGGGTTCTGTGACTTGAATGCCTTTTC[G/A]CGTTTCCTCCTCTTGGCTTTTCCTTGGTAAAGTGGGGTCGAGTGGTGATC
ref0022958	-	17317	840756	T	0.05128205	TAAAAAATAAGAAATAAAAAATAATAAAGCATGTTCTAAATCATTTAGAA[C/T]ACCAACTCTTCATAACTATGCTGGGCCATGTGAATGATCATAGAAAAAGC
ref0022960	-	48019	49580	C	0.48684211	TGTTGAGCAGAATTCAATTTAGTTCTTACGTTAAGAAACAGGGTCCAATA[A/C]CTAATACCTTCCTAACTCTCCTTCAAACCACTCTTACTAATTTTATATTC
ref0022996	-	3119	1809261	G	0.19230769	GCTAAGCACTTTGAAGCACTATTTCACAGACACCCCATCCTAGTCTACGG[G/A]AACATCAGTGTAGGGGTCTGAAGCAGAGTGTCTCTGACCACTACCTCTAC
ref0023024	-	9666	840917	C	0.20588235	ACTTTCTTTGAATTGGCAGGATTTTAATGAAATAGCAAAGCGTAAGCACT[C/T]GAAGATTCTCATCTGACCTGGATTGTGTAGAAAATGTGCTGAATCTTATT
ref0023028	-	2483	840948	G	0.0625	TCTGGAACACCTGCAGGCCCCTCCCAGGCCCTGGAAATTCTTCAGTGCGA[G/A]GCAATTCCCCTGCCTGTCTCCATGTCAGCGAGCATTACACACACAGCCTT
ref0023028	+	11913	840938	C	0.10606061	CGCCAGGGCAGAACCGAGGGTCCTGCTGCTTTCTTCCTGCAGGGTCATGG[T/C]GGGGCTGGGGGTGCTGGGTAGGAGCTAGGGGGTCACTGGGGACCTCTTGT
ref0023028	-	18081	840946	G	0.11111111	GGGAGACACAGTCATGGACCCAAACCCATGCCCGCAGGAGCGGGGCTGGG[G/A]AACAGGTGCAGGGCCTTGCTGCCTCCTGACCTTGGGCACAGCCCGCCTCC
ref0023038	-	74455	841002	C	0.06578947	CCCCTAATTCACAAGGCAGCTGCATCTGCAGTTTCTTCTAAGTAAAGTCC[C/T]TTCTGAGCAAATGCCACACCCCACTTTCTCTCAAATCCCCGATGGGCCCA
ref0023040	-	51232	49850	G	0.07352941	CACACTAAGAAAAATGGTACCATATGTTATATCCAGAGTTCCTGCAGCAC[G/A]TTAGCAGTGAGGAGACACCTGACTGTCAAAGCTGCTAATAAAACCAACCC
ref0023041	-	66609	49885	G	0.125	TCTGCAGACAACTTTACTGATGTATGAAGCCTGGACCGGGAGGCCCTGCT[A/G]TGATCAGGACTTAGTCACCCTCCCCTCGGGAATCCTGAAGCCCAAAAGCC
ref0023042	-	73327	49917	C	0.13157895	TAAAGACTCAACTGTGAACATCACATTTCTATGGTAATTTCTCTGATTCA[C/T]CCTACCCTACCCTACCCTGTTCAGACAGCCCAGATTCCTTCCTCCCTGTG
ref0023064	-	2489	49970	T	0.24242424	TTTAATACATAGGCAACTTGGTCACAGGCGAAAGGGGCGGCTCTAGAAGA[C/T]GAAATGGTTAGACAGCGTCATCGACTCAATGGGCATGAGTTTGAGCAAAC
ref0023075	-	21089	841127	C	0.10606061	ATTGTGTACTTCTCTGGAGACCTGCAGTGGCCAGGAACTTGTGGAATTTC[C/T]GTAGAGGTCTGTTATAACACAGCCTATTATATTACATACACTGCATGTAA
ref0023080	-	1486	50007	A	0.0625	CAAAGACTTTTCATAAACAAGTATCTTCTTTGCTCATTAAACCAATATAA[G/A]CTGATCCATCTAGGTATTTATCAAGCTAGCTTTTGAATCTATAATAAATG
ref0023082	-	30746	841193	A	0.07575758	TAGTCTTACTGCTCCTCCTGTCACCTCTGCTTGGCCCTTTGCCCTGCAGT[A/C]GTGTCCTGTCATTACTGACACTGCCTGTGAGTCCTCCTCTTTTTTCCAAA
ref0023105	+	21760	50097	T	0.125	TCTACCTGGTTTCTGCTGGCTGGGCCCTGCAGTGGAGGTGCATGTGTCCG[G/T]GTGTGCACACTAGGGCTCAGGGTGAGTGGAGTGTGGATGCTGGTTAGGTA
ref0023107	-	41318	50122	T	0.18571429	TAAGTTATATAACCACAACCGTGAACCAATAGACAGGCGGTTCAGTGGGG[T/C]GGGGTCCGGGGCAGACCCCAGATGCTCCTTCCCTTGCACTTCACTGTCCC
ref0023111	-	40863	50145	C	0.47058824	GGCTCAGGCCTCTATTCAGACATTCCTGCAGAGGGTGGATAGAGTCCTCG[C/T]AGCCCCTGCCCCTGCCGTGTACAAATATCGTGGTGCCATTCGGTTCCCTG
ref0023111	-	41075	50147	G	0.17142857	TTACAGGAGCCTCCCTGGCCCCAGGCACCCGGGCTGCAGGAAGTGACTCA[T/G]TTCCACCACTCCTTGATTCCCTTGTAAAGGGAAAAACGACTGTTAGGACC
ref0023133	+	744	50184	C	0.06578947	AGGCTGATTTGTTTTTCTTTTCCCCCTAAGAGCCCGTGAATCTGCAGGAG[C/G]GTGTGACCCTCGTGGACTGCAACTACTACTGGTACTATTACAAGCACAAG
ref0023133	-	799	50184	G	0.23684211	GACCCTCGTGGACTGCAACTACTACTGGTACTATTACAAGCACAAGTGGT[G/A]AGGGCCAGGAGTGCAGGATGTCTTCAAAACCCATTTATACTCCGTTGGGG
ref0023189	-	5959	50236	C	0.09090909	TCTTGCCCAGACTGCAGTTAGGAAAACAACAACATCTTCCCTGTGGCACA[T/C]GGCTGCTTGCAATCCAGCTGCCAGTCAGAATGGTCGGTATAGTGTATTCA
ref0023189	-	6096	50237	C	0.10810811	CCTCTCTTAATCCTGACCCTGGGGCAGGGTGATATGTTTGGCAGGACACA[T/C]GACTTGAAATAAGAAATCTCCCTAAGAAATCCTGATATTTTCTCTCAAGG
ref0023189	-	15598	50234	T	0.21428571	AGTGTCCCCTGCTGCAGCGAGGTACACACTCATTTATCCAGCCCTAATCC[A/T]CTGCATTTGATACGAAGCATGCAGACCTCCCTACTGTTTATGCACAAGAG
ref0023192	+	27619	50261	T	0.15714286	AATACAGCAATGTGAGTTTAGAAATGTCTCTACTTTTGGGTCTTCTGTTC[T/C]TCTTTTAGTCCATGAAGAAGACACTTGAATTCCTGTTTATGATATATACT
ref0023217	+	3979	841396	A	0.05128205	TGAAGGATTTTAACTATGGTGATATTGTCACTTAGCATAAATAATTTAAG[G/A]GGGGCCAAAACTATGGCCAAGTAGCAAACTGCTACTACAGTCCAGGTGAA
ref0023219	-	5522	841416	G	0.06060606	GGAGCAGATACAGACACGACTTAAAAGGAAGGAGCCGACCCTGAGGATAC[G/T]CCCCGTTCAGAACAGCAAACCAAGATGTCTCGATGGAGCCTGGGCATGAA
ref0023219	-	16606	841410	A	0.14285714	CCCACAGAGCAGTTCCTTGCACTCAGCCATTTACCGGACTTCTCCAAAAT[G/A]TCAGTGTTTACATCTGTTTGTAGAGGTGATGCTCACGAAGATCGGTGCAG
ref0023219	+	32002	50351	A	0.42105263	ATTTGTAAGAGAGAAGTCTGCATACCCAAGGATGGCCACTCCTGCAGTGA[A/G]TGTTGGAAAACCTGTGCTACCTTGAGACGCCGTGTGGAAGCCACTTCACA
ref0023228	-	2676	1751612	A	0.39393939	CAGCTCATCTCTAGATCCTTAAATTCATGAGCTGGACTCACAGGCATCTG[G/A]AAAGTTCCCTGAGGAAGAAAGTGCCACAGAACTTCAGGGACAGGCCCCTC
ref0023232	+	6634	841484	T	0.13513514	AGCTCATTAATTCGCTGGATCCACCCTATTTCTTGCACTGCAGGTAAGAC[T/C]GCAAACATGGCTTACATCACCCCTTGAGTTCCTAAGGGACAGAAGTTCTC
ref0023232	-	16225	50407	G	0.10294118	GAGTTTGCTCAAACTCATGTCCATTGAGTCTTCACCTATTATTGTGTCCA[G/A]AGTATTTGTCGAATAAGTGAAGTCATGAATAAAACACTCTTGTTTCATAA
ref0023254	-	63540	841511	A	0.21428571	AGAGTAGAAGGACGTGCGCTCATCTTCTCCTGCAGAACTCCAAAATTACA[G/A]CTCGCTGATGAACAACCATCGACAGGAGGATGTTGGATCCCACCAAAAAA
ref0023256	-	30765	50473	C	0.06410256	CATAAATAGTCAGCACTAAGAATAAGTTTTTACATGGAAATCCATTTATA[T/C]GTAGTTATTCCAGTAGAATCTGCTCCATTGGTTCAGTCATTAGTCCAATA
ref0023258	-	25224	841551	A	0.15625	TGTCCTGTAATGAAAAGGACAGCATTAAAGGATCACTGCATTCAGCCTTT[A/C]GAATGTCACAGTGGTTTCTGTTTTCATAACATCCTACAGCCCGAGGATGC
ref0023258	-	110238	841539	C	0.26470588	AGACACTGCAGGAAGGAAAAGGAAAACTGGACTTACACTTGAGAAATGTA[T/C]GATCTGTAAGGCTGGCACTCGATCCTGGCTTTTAGTTCTGGGTTTCTGCA
ref0023260	-	46503	50549	A	0.33333333	CGCTGGGCTGCAGGGATGCGTTTCCCACCAGGTGTTTCTCTAAACGTGCT[A/G]TTAGGCTACAGAGTTACCCTCTGGCTAGTGACCCTTCAGGGATGGTTAGG
ref0023260	-	77129	50561	T	0.1969697	ACACACACAGGAAACCTGAGGAGGTCCTCCTGCAGGTTGAGATTTCATCC[G/T]AAGTACAGTCCCAATACCTACAGAAGCCAACTAAAGTTACAGGAGGAATT
ref0023260	-	96218	50570	A	0.08333333	AGCCACAGGCTGCTTACCGGCGGTGAGGCCCGAATCTCGCAGGCTGCAGA[A/G]CAGCTCAGAAACGTCCCTCTGGCTTTGAGGCCCGCTGAGACCAAGGCTGA
ref0023260	+	105637	50524	A	0.11764706	ATTGCTGTGTATTCTCTAGAACATGAGGGTATTCAGTAACTATTAAGAAA[A/G]AGCATAGTTATCAGTCCTCAGGCAAAGTGAATTTTGTGAGCAAGAAAATT
ref0023260	-	105696	50524	G	0.10294118	TATCAGTCCTCAGGCAAAGTGAATTTTGTGAGCAAGAAAATTACTAGCAC[A/G]TTTCAGGTAAAAAATGGCCACGTTACCAATAGAAACGTGGAGCGAGTCCC
ref0023262	+	92680	50625	T	0.15853659	CCTCCTGCCTGGCAGAGGAAGAGCCCAGGGAAGTGGAGAGGGCTGCAGGG[T/C]TTTTGGTGTCTTCCTGCCTTGGCTTTCAGGTGTGAGCAAGGTGAGCCTGG
ref0023262	+	106764	50579	C	0.09090909	TGTCCCACCTTCCCTGAGTTATGAAGGTCTCGTGAAGGCCAGTGATGCTT[C/T]GCCCAGCTCTCTTCTGTGCCTGCTGCAGAGCCAGGGGGCAGGCGTGTGGG
ref0023410	-	42602	50691	C	0.07575758	CCCCAATTAAACGGTTTCTTTAGCATTGAATTTGCTGGGGCTGCAGGATT[C/T]TGGGATGTTTGAAGGGCAATGTGTGTGTCTGGAATGCACCTTATAGGTGA
ref0023411	-	46314	841736	C	0.41891892	GAGGCAACCACTCTTGACTGAACTTCTGAAATATTTTCCACATTCTTATC[T/C]TTATGAAATATGTTTTTATTCCTACTAATCCCTTCAATTCATTACAACAT
ref0023412	+	34109	841752	G	0.06756757	TATGTGATGCGCTGAGTGAGCGCCAGAGAGGAGGGGGCTCCTGCAGAAGC[G/A]GGAGAAGGGCGCTCGGGGCGCCACGGACTCCAGGGCCGCGCGCTCAGCTC
ref0023415	-	2148	841778	A	0.13235294	TCAGTACTAAATTGTCTAGGTTCACTGTGTCTGCAGATCAGCCATCAGTG[G/A]ACACAAAGCTGAGACAGTGCCTTGAGTCAGCAGTGGCGGTCAGCAGTGGT
ref0023415	-	5848	841785	T	0.16176471	TACTCTGCAGACAATGTGGGCCTTGGCTGAGCCCTGCAGACCTCTGAGGA[C/T]ATAAGTAATTTGAAATTTTATACCTTACCCTTCAATCACTGCCTTATCTG
ref0023415	+	23725	50774	C	0.14634146	GTCAGTGCCTTTGCCAAGGTCAGATCCTCTTCTGAGTCAGTCATCCTTCC[C/T]TTCCTGGATAAGGAGGCAGATAACTTTTGAAGTGGAGATTCCATTTATAA
ref0023423	-	3493	50835	T	0.15151515	TTTCCTCAAAGCCGAGTCTGAGGACCACCTTTATGAAAATCTATGCTCTC[C/T]TCCTCTGCCAGCTCCAATGAATCAGAACTTCTGGGGCTGTGAAGGAGGGG
ref0023495	-	292	50880	A	0.17647059	AGGACCCCTTCCACATGCAGGTTTTGTTAAGACTTCTTCACCTGTCTCCT[C/A]GCCTCTTATTTTCATAACCTGCCTCAGGTGTGCTCCAAGGAGTCCCTGGA
ref0023495	-	501	841892	G	0.39705882	GGAAGCCTATTGAGAGGTGGCATGGAGTAGCCGTAGTTAAGGTCCCTGGC[A/G]GGACACGCCCCTCCCGGTACAGAGAGGAAAGTCTGGCCTAGCCATATGAA
ref0023509	-	13136	50889	C	0.29411765	CGACTCAGGGTCCTGTGGACAGCTCACCAGCTATGATGGCTGCAGGTAAG[T/C]TCACTAAAATCCCCTCCATTAGAATGTCCTAAAGGGGTGATGCGGGGGGC
ref0023509	-	40850	841915	G	0.31707317	ATTTAGAACCTACAGGCTAATTAAAAGTGGAGAGGAGGGCGGGAAAAAGG[A/G]TGAGGGCAATTCCCAAGCATTCTGGGGCAACCAGAAACAATGAACTTGGG
ref0023509	-	65900	50915	G	0.10606061	GTCTTTTTTAAAAAAGCATTTCACTACTTCTCAGACCTTTGACTACACTG[A/G]TGGTTGATCCAAAACTGAGTGAGACATTCTACTAAATTATATCTTGAGTC
ref0023538	-	7149	841956	C	0.125	AGCTTCATCTCCGCTAATCTTTTCACTGCAGACTTTCCTCCAACCCTACT[C/T]TGTTCTACTTTTCAGAAACTTAGAAATTATCTGAGCTTGCTAGTGCCTTC
ref0023553	+	12492	842011	C	0.07352941	CAGCCCAAAGGGACTGCTCACTGTCCCCCACGTGACAGCTTGCCACACTG[C/T]CGCCCCTGTGCACGAGCTGCCCTCTCTCCTTATCTGCGAATACCTCTGCC
ref0023553	-	19900	50990	G	0.16176471	TGACAGCAATACACAACCCATTCTCTGCAGGCTCCCAAGGCCCAGTTCCC[G/A]GTTGGTGTAGCTGAGAGTTAGATCCAGGACTTGGTAGACTTGTGTGGCTC
ref0023555	+	15481	51029	G	0.0625	CTCGTTTAGCAACTCAGAACCTGGAGCTTTTGTACCTCTGCAGCCTGGCT[G/A]AATCAGTCTCCTCTCCCTCCTCCAGTGAACCCCTGCCCTCCTCTCACTAA
ref0023555	-	15888	842042	C	0.41428571	CTCCGAATACTCTGTTGTGCCTCCCTCCATTCACTGCCCTTCCAATAAAA[C/T]GCACCATATTCTTCGATTCCCCTTTACTTCTTCTCTAATAGCTTTCTCTG
ref0023555	+	42226	51047	C	0.38888889	ATGTTTCTACTTACCCTGCAAGTGTAGTCACCCCAAGCTGCAGAGTGGAG[T/C]GTTGTGATCATTTGACCCATCTCAGCATCAGTCTCCACAGAAAAGAAGGC
ref0023556	-	8512	51059	G	0.28125	AGAAAAGTAGCCTCCCCAGGGCAATCTGGGAACATTCATTTCTATCAACA[G/A]GGCTTATTTATATGTATTTCCGAGAGTCCTAAAACAAGGTAAATTCAGTC
ref0023585	-	24524	51137	T	0.33333333	AAGTCTGGGCTTGGGGGCCAGAGTAGGGGATGGGGCCTGCAGAAATAGCT[G/T]GAGATTCACAGATCCAGGTGGTCTGCTTTTCCTGCTGTTTCTCTTACACA
ref0023585	+	24575	51137	G	0.05555556	GAGATTCACAGATCCAGGTGGTCTGCTTTTCCTGCTGTTTCTCTTACACA[G/C]TTTGAGTTTCCTCTGGAATTTGAGCAGTAGAATAAGACTTTCAATCTGAA
ref0023585	-	34591	842100	G	0.25714286	TGAATGATGATATGTGCAAAAGTCTACTGAAAGGGGTAAAATTAAAAACC[G/A]TAAAAGGGGCGCCTATCTAAGTGTGGTCCTGGCAAATTGTCTGGAGAGCT
ref0023587	-	2669	842117	G	0.07894737	AAAATACAGCTCCCGAAGTGGAGCATACGAGCAGTCAGTAGCAGATCTAA[A/G]CAAGAACCACTGGAGCATGTGGGAGCATGGAGAAAGGATTGTGGAGGAAA
ref0023587	-	13539	51156	C	0.08823529	GAGGATCCAAACTGCAGAACAGTAAGAAGCATCTGCCCAGGAAAACAGAA[C/G]GGCGCCTTGCAGCAGTGTGACGGCTGCCCTCTAGTGTGGGCCTGGCTGCA
ref0023610	-	20614	51194	T	0.21794872	GGCACCTCAACAGTGGACCTCCTGTGTCCTGCCAGATACAGAATCATCCC[C/T]AGATCTTCATTTGTCTTCGCCTTGCTTACTCAAAGGTCAGAATTCTGGAA
ref0023613	-	36985	51218	C	0.1969697	TTTAAAAATAAGGTTTAAGGTTAAGGTGTATATCCATCCATCTCGCACAT[C/T]TGATTTCACATCTTGTTAGTCTGAACTGAATCCATTTATTTTATCTTTCA
ref0023620	+	1318	51267	C	0.16666667	TGCAGTCTTCCCCTAAAATTCTCCCAAGTTCACACAGGCCTAGCAGACAA[C/A]CAGCTGAGGCGCTGCCGGCCACACGGGGCGAGCACACTGTCAGAGCACAT
ref0023660	-	26382	842249	C	0.34848485	ATGATTTTTCTGGGAGAGATAAGGCTGATCAGCTTCTTTGTTGTTTGTTT[C/T]TTTATGCTTTATAAAATTCTGTTTTCTAAAGAAAACGAAGTGCCTAGTAA
ref0023666	+	25436	51381	A	0.19736842	TTGGCTTCCAGGGATAATGTTTGCCACTTTGAGAGTTAGACCTGCAGGCC[G/A]TTTGGGCCCAAACCCTTACCACTCTTCTCCTAAAGTTATAAACATACCCC
ref0023672	-	14815	842329	G	0.05714286	GTTACAAAACCTGTGGAGCCCAAGAAAGATAAATGTCTGCAGGACAGTCC[G/A]TAGAATTGTGGTATTTGATGTTTCCATAAACTGGAAATCATCCGAGTTTG
ref0023682	-	1418	51441	G	0.1025641	CACAGGCCAGGAAGGTGCCGGGCTGGCTGTGGGAGGCGACTGCAGGTAGC[G/A]TCTTGGGACCTGCGCCACTGAGCCTCCCCAGCTGAGAAACCAGCACGCCA
ref0023682	-	1739	51443	C	0.1	AGAGAGGGGACTTTGAATCCTTCACCTCCGTGTCACCCAGAAGGCGACAG[A/C]TTGTCCACCACAAGCCCCTCCCAGCGGCCTGGTCCCACTGTTTGGAGGGA
ref0023695	-	21720	842388	C	0.22727273	AGGCCGTTTTCCAGCAGCTCACTCCCTGATGCAGGCCCGGATGCCTCTCC[C/T]TCCAGGGCCTCCGCCTCCCGACACTCTCCCTTCAGACATGCCAGGCCGCC
ref0023695	-	23038	842390	A	0.18918919	TTCTAGGACTAGTCACTTACCTTTAGAAGATACAGCTTTGTGAAATGCTA[G/A]AAGACCATGTCCAGTGATTTCTAGAAAGACTTTTCTCATACTCATTCTAA
ref0023719	-	7788	842435	T	0.13888889	AGCCCCTGCCCCCGCGGAAGGACACTGCTGACCTGTGCCTCTGCAGGAGA[G/T]ACTCAAACACTCAAAGGCAGGTCTGCCTCAGTCTCTTGTGGGGTCCCTGG
ref0023734	+	19716	51582	G	0.25	TGTGCTCCTGACAGCTGCCCCAAGACCCCAGGGAGCAAAGGGGTCTAATC[G/A]CCAATCCCCACAAAGAGCATGCACAAGCAAAGATGCTCCATCTCCCCACC
ref0023734	-	24806	842480	G	0.1	GTATTTATCCTTTAGTTAGTTTTACGCTTCAGCAGACCTAAAATATAGTT[A/G]TGCTTAGGAACACTAATGGAAGATATAACCTACCCAATAATCTGCATATA
ref0023734	+	37371	842481	C	0.17567568	GACCCTCTGAAAGACATGGAAAACACAGTGTTCTCTGTAGATACTGCTAA[G/C]GATTCTTTTCTGAAAGAAATCCAGGAAAAGCTTCCATTTCCCTCCAAATG
ref0023771	-	6833	51643	A	0.25641026	TTTACCTGCAGAGGCTTTAGTCACTGGCTTAGCCAAGATCCCTGGGCTGC[G/A]TGTGAGCTGCGTTTTCATCATGCCTCCATCACCTGGAATTACTGAGGTAC
ref0023803	-	5862	51663	C	0.33333333	AACCCACTCTGGGCAATCTCAGAGAGAGCAACCATTCTCCCTGCAGTGTC[C/T]TCAGGGACTGGGGACATAGGCCAGCTCCCAGTCCTGCAAGTCCTCATCCT
ref0023803	-	8162	51668	G	0.08333333	CTGCAGAATTATGTGTGTGTGTGGCTTTTTTTCAGCAATTTACAGATAAG[G/A]TTCATGTTTTGATGCCCAGGCAGTAGGTGATCTCAGAGATACTTGGCATT
ref0023834	+	27244	842586	G	0.14705882	GAAGAACAATTTTCAAATATTAACATAAAAAAGGCTGTGACTATAATTTG[A/G]GGGACTTTGTTTTCTTTATTCAACTTCCTATCACAGAAATCCAAGATCAA
ref0023838	-	13677	51719	A	0.06578947	CAGGGGAGATTTAAACATTTCTGCAGAATAGCTGACTATTGAAACTGTCT[G/A]TGTGAAGCCATGCTCACAGACACTTTATCTAGGAAGAACCTGATCTATTC
ref0023878	-	27893	51761	C	0.06060606	CAGCAGAAATGAGAGCTCTTTTCTGGAGTTCATTCAGCCAGCCTCTGGGT[C/T]CAGCAGGGCTCCACCCCCTAGCTGGGGCGTCCAGCTGCACCCAGCTTCCA
ref0023878	+	43258	842624	C	0.08823529	GACACTTGATGAAGAGGAAGGAAAGAAGAAAGCGTGACCTGCAGGAGTCC[T/C]GGCTCCATCACTGCATGAATATATTTGCAATTGTTTTCAGCATCCCTTCT
ref0023878	-	74074	51784	G	0.05555556	GGAGAATCTTCAAGTCGGCCACAGGGCTGCAGTTTGCACGGATTTTGCTG[G/C]GCCGATGCTCGGGAGGAGCGGGCACTACCTTGGGTGCGGTCCATCCTCGT
ref0023878	-	135106	842614	C	0.17105263	GCCGGTGGAGACCCGGCGCCCGCAGGCGCGCGGACAAGGGCCGGGTCGGG[C/T]CGGGCCGGACACGCGAGGACTGTGGCAGCGGGCGCGTGGGTGTGTGCGAC
ref0023880	-	6773	51867	A	0.19117647	AAGAAGGAAACACGGATAGGTGAAATGATTAAGTAGGCAAAGAGGTTCAG[G/A]GATTTGGGCACAAGCAGATGAATGATGGGGATGAATTAGAGATGAGTGAA
ref0023880	+	8729	51878	G	0.09722222	TGTCTGGAACTCTCCTGAAGATCCAGATGCAGTCCCTCTCTTTTAGAGAG[C/G]CTCTCAGAGAAATCTATTGGAAGTCCCTCATTTTGGCTCTAGGCACTATA
ref0023880	-	71545	51870	A	0.06756757	GATAAGTCGGTGGGTTAAAGATTTTGCATTAAAAACAGATTCTGGTTATA[G/A]TATCTTCCTGACAGTTGCATTTTGCTACCCCAGTTTTGTGAGACCTATAA
ref0023882	+	56202	51925	A	0.10810811	AATAGTCCTTATTCTACATTGTTTAATTCCTGCAGACGTCCTGGGTCCCC[G/A]CCACGCAGTACCCTGCCCTTGTGTTCTTGACGTGAGAAGTCAGGGTTGTC
ref0023884	+	44850	1855103	G	0.30882353	GTATCTGCAGTGTTTGGCATGTTTCCTAAATATAGACAGACTCAAGGAGA[A/G]CCTCAGTGGCATCTAAGTATGGCTGCTTAACTGTCTCCTAACATATTCAG
ref0023884	-	107345	842734	G	0.09722222	ACCGGCGGCTTTGTCCATCTGGACAACCGAGTGGGTGGCGCATCCTGCCC[G/A]GGGGACTCACGGAGGCGCAGGGCTGCCTGACGGTGGTCCTCGAATAGTTC
ref0023890	-	54207	52028	C	0.28787879	TCTGGCTCCTGCTCCAGAGAAGATGGGGCTTCCGGGGGCAGCTGAGGGAG[C/T]GGGAGGGTGGGCTGCTCTGGTTGGTCCAGCCCATTAGGAGTTGCGGCTTC
ref0023890	-	97398	52048	G	0.05	AGCCAGATGCTCTGCAGGATGTTCTTACCTGCTAGCGAGCCCTTCCTGCC[G/A]GCGTTCACTCGAGTCATGATGTCATTCAGAGTCAAGTCCCCTGTCAACAG
ref0023907	-	13615	52065	A	0.08974359	TGTGTCTGTGGGAGGTGGGGGTAGATGGCAACATCTGCTTTCCAACCAGG[A/G]TCCAGGTGAGCGGATGGACCAATTGCAAAACCATTAAGGAGACTTTCAAA
ref0023909	+	11529	52092	C	0.13235294	CCTCCCAACTTTCCTTTTTCATTTTTTTTTCTTTTAATTTTCAGTATGCC[C/T]AAAATAAGGTTTTCAGGAGCATAAGAAATTATGGATTTCAGGCATCACAA
ref0023920	-	6912	52125	A	0.11842105	ACAAATGTCAACTCCTCCAAAGGAAGAGGGCAGGTTACCTGTTAACCCTG[A/G]TTCTCAGCCACAAGGAAATTCTCTTACTGGTCAAGCTGAATTGAGACTTC
ref0023959	-	19910	52177	T	0.25675676	TCATTCCGTTTTCTGTCTGCAGTCCACTTGGCCAGGTTCTTGATCCCTCT[C/T]GATAGGTGTGTTTTGATCCAGGCTCACACAAAGCCCCTTCGACCACCTCT
ref0023988	-	41076	52291	T	0.0625	CTTGCCAGTGGAGGGGGAGCACCCAGACCGCCGCGGCCTGAGCGTTGGCT[T/C]GGCCAACGCTCCTGGGGGTCAGAGCTGGGCAGCCTCTCAGTGGCCCTCGG
ref0023988	-	95791	52303	G	0.36842105	AGCAAAAAATGTTATCAGCACAACTTTGGAAGCTGGTAGGAAGAGCAGGA[G/A]AAGGCAGAACTCATTTTCAAGACACGTAATACTGATATTGAAGCAGTCCT
ref0023996	-	47392	52367	C	0.2972973	AAGCAGATCCAGGTCCCCTCACCCCCTGCAGCTGTTGTCACACAGATCCT[T/C]AAAGCCAGAGGGTGTCTGGAAGGACAAGCTTTTCCTAGCACCGGCCTGGG
ref0023996	-	61379	843072	G	0.26923077	AGACTTAATTCATAACGAGTGGCAAGGACTGAGGTGGGCCTGGGCAAAGG[G/A]CACCAGGGTTTCCATTACAAACCACAGCTCCTGGGGCACCCGCACGCCCG
ref0024011	+	7505	843103	C	0.06060606	GGGCTAAGAGCTGGTCTTGGACAGATTAAAAAAACACACAGCAAATAGAC[C/T]GCATTGTTGTAGGCTGAAGCTCATTTTCAGAAATACATTGCTCAGCACTA
ref0024016	-	651	843151	C	0.11428571	ATACCCCCAGCTGGAGAAACACGGCTGCAGTTAGCAGGGAGGCCCTGCCG[C/T]CCAGGGCCTGCCCGGTCACCACGTTTGTCCAGCGGAATGAACACCCCGCA
ref0024031	+	8237	52483	T	0.23076923	TACCTGTCTGCTCAGAAAACTTAACCTCAACTTAAGGACCTTTATCTCAG[C/T]AGAGCAGCCATACATGTAGGAAAGCAAGGCATAATCAGCAATCTCCCTTG
ref0024036	-	12016	52537	A	0.27142857	GAATATAATGGACAGATTGACTTGGCATCAGTTTTTGCACTGAGAGGAAA[C/A]AAAACCTAGATGAGGTTGGTTTTATGCCCAGGGCTTGGGCACTATCACCT
ref0024036	-	18695	52541	C	0.08974359	AAGGCTAGTTTATTCTCTTGCCACATACAAACCCCTGCAGCCACTGCACA[C/T]GTCTAACATGCCCCAAACTTCATTTTTCTGCATGGCTCCTAACCCCCAAC
ref0024043	+	3114	843237	G	0.06060606	TGCTGCAGCGTTGCCCTACTCCTAGGAAGCCCCTGCTTCCCCCTGGTTCC[A/G]GAATTCCTCCAGGTATGCAATAACGCGTTCTCCGCTGCTGGTGACTCAGG
ref0024103	+	26027	52725	T	0.30555556	TTGAAGGTACTGAATCTAGCATTCCTGGCCCAATAGCACTGCAGTCTTTT[T/C]CTCTAATTATTCAAAGCTTAGTCACTGCTAAGACTTGCCAGGAAAGGCAC
ref0024104	-	15598	52734	C	0.07692308	GATTCTTCAATTACTATGAAGTTTGAGAGGAATCCTGCAGGGGAAGCCTT[C/A]GGTCCAGTGGGAAACATACAGGCCATGACTGAAACACATTTGTATCCACT
ref0024104	-	47745	843395	G	0.10526316	GGTCACTGAGAGGGCTCCTCCTGCAGGACCTACACGAAGGCGGAGAGGCC[G/A]GGAGCCCACTCTCGAGACCCAGTCACTAGAGGTCGCTGTTCTGGCTTCAT
ref0024104	+	51130	843401	T	0.10810811	GGGCCTGGGGTGGCCGGGCCTCCCAACCAGGCCCTCTTGTAGCTGCAGGC[C/T]TCCCCCTCCGACTGGCAGCGGGGCGGTGGCCGCTCAAGAGAAGCGGGCAG
ref0024163	-	6421	843455	G	0.1875	CTCTATCACTGCATGTGAGAGGGTGGAAGGGAGGGCTCTAGCGGTCCTGA[A/G]TCCCTTACCCTTCTGACAGCAGGTCTCAGGCTGGGTCTGACCTACCTGCT
ref0024163	+	25859	843448	C	0.15625	CAAACTCAATCAGATCTGCAGTTGCCACTTCTTAGCTGCTTCTGGAATCC[T/C]GTGTCCCGGGGAGACACCTGGGCACATTTTGCCACCGAGATGATTTGCTC
ref0024194	-	9789	52879	T	0.16176471	GGGCCTCCTGGCAGAGGCGGTGGGTTTTGCCCTAAAGGCTTGTGTTCCTG[C/T]CCTGGAGCAGCTTCTCTGGCCGGACTTCAGGTTACGGTGGGGCCACTGAG
ref0024194	+	87240	52870	G	0.05555556	TGTGATCCTGGGATTTTGTGAATGGGACTGGCAGAGGAGAGAGAAGGATT[A/G]AGCGGGAAAGAGGGAGGGGAACGCAGCAAGAGGAGAGACCGTGCCAGGAG
ref0024241	-	9673	843530	T	0.27142857	GCGGTGCGGCAGTCGGGGGTGGGGCCGACCGCTGCAGATTGGCCCTTGCC[T/C]GCAAGCCCCAGGGTGAGCTGCTGCTGACCTGTCCGCGGAGGGAGGAGCGA
ref0024274	-	46118	52951	A	0.48484848	AAAGTTGAATTTTTAAGTCAAGCAAAGGAAAATAGAGATTTTTCTACAAG[G/A]CCTTAGCATTTACAGTACTACTAAGGAAATCTTTTGATTGGTTCCTAAAA
ref0024282	-	39755	53050	G	0.14864865	CTCATACTTCCACAGGATGAACAAATTTCAAAACAATCCATGTGGTACTC[T/G]CTAGTATGCTTGAGAGAAGGGGCATGGTCTCTTTTCATAGCCAAAGTCAC
ref0024298	-	85906	843688	C	0.35714286	GTCTACGGACAACAGCCACAAACTACCCACTTTTGTGGAACACTGCAGGG[C/A]AGGGGGTGGGAATGTTGTATCTCTGGGTGCCCACTTTTCTCCAGTATCAC
ref0024298	-	89761	53173	C	0.23684211	TGCTAGTATGTTTATTCACCCGTGAAATTAGGGGTCCTGGCTGACAATAT[C/T]TTGAGAATGTGAAGAAACGCACCGAGCTGAGTCAAGCACACCTTGACTTG
ref0024302	-	26084	53178	C	0.33333333	AAATCAACTTCTGAGGCTTAAGCATTGAGGCCAGCTTCACTTACTGTCAT[T/C]CTGGGGATGTTTCTGGGCCTTTTTGAGTTGAGAATAATGGGCTCATGGGG
ref0024302	-	47547	53187	A	0.36363636	AGCTGCTCTCCTAAAAAGCTCTGTGATGCCCAGTCCTGGAGAACTTGGCT[A/G]CTGGATCTTGGCTCCCGGTATCCCTTATCTTGGTAGCTGAGTACCTTAGC
ref0024302	+	51145	53190	C	0.46875	ATAAGGGAATCTCATCATATCACCTTGAGAACTTGTCTCTTTGGCTTTTC[T/C]CTAGCCTCTGCATAGGTTGGATAAGTCTTCCCAAGGAAATAATATCTCCC
[truncated: 25,010 more rows]
